# Supplementary material for: Seasonal Variation in Human Gut Microbiome Composition
Source: PLoS One. 2014 Mar 11;9(3):e90731. doi: 10.1371/journal.pone.0090731 (PMC3949691; doi:10.1371/journal.pone.0090731)
Supplement: Table S2 — Paired metastats results (paired t-test). This table contains raw P values for each taxa tested (by paired-metastats test, see methods), q-value, and average winter and summer abundances of each taxa tested. (XLSX) [file pone.0090731.s012.xlsx]

## Sheet: legend
Table S2: Paired metastats results. This table contains raw P values for each taxa tested (by paired-metastats test, see methods), q-value, and average winter and summer abundances of each taxa tested.

## Sheet: table
Table S2: Paired metastats results (paired t-test)
taxa	P value	average winter abundance	average summer abundance	Q value
phylum_Acidobacteria	0.719671	1.50669e-07	1.375e-07	0.871025
phylum_Actinobacteria	0.00019996	0.0383615	0.00996096	0.0013809
phylum_Bacteroidetes	0.00019996	0.11207	0.30332	0.0013809
phylum_Caldiserica	0.498935	4.16667e-09	0	0.656731
phylum_Chlamydiae	1	0	4.16667e-09	1
phylum_Chlorobi	1	0	4.16667e-09	1
phylum_Chloroflexi	1.94561e-08	8.33333e-09	1.41667e-07	1.03825e-06
phylum_Cyanobacteria	0.0859828	2.77194e-06	1.13824e-06	0.194123
phylum_Deferribacteres	0.248936	8.33333e-09	0	0.436762
phylum_Deinococcus-Thermus	0.00039992	1.05499e-06	3.3358e-07	0.00249737
phylum_Firmicutes	0.00019996	0.715954	0.572238	0.0013809
phylum_Fusobacteria	0.840032	0.00339959	0.00365945	0.99215
phylum_Gemmatimonadetes	0.000118734	5.41667e-08	0	0.0013809
phylum_Lentisphaerae	0.00019996	9.25877e-06	0.000169513	0.0013809
phylum_Nitrospira	1	4.16667e-09	4.16667e-09	1
phylum_OP10	1	4.16667e-09	4.16667e-09	1
phylum_Planctomycetes	0.22852	8.33674e-08	5.41667e-08	0.420506
phylum_Proteobacteria	0.381124	0.0295489	0.0370272	0.607934
phylum_Spirochaetes	0.00279944	1.96247e-05	0.000144721	0.0114116
phylum_SR1	0.00624581	4.16667e-08	4.16667e-09	0.0224926
phylum_Synergistetes	0.054989	8.79747e-06	1.89216e-05	0.138535
phylum_Tenericutes	0.387123	1.83333e-07	3.66667e-07	0.615829
phylum_Thermotogae	1	4.16667e-09	8.33333e-09	1
phylum_TM7	0.00779844	8.61299e-06	3.9407e-06	0.0264606
phylum_Verrucomicrobia	0.983803	0.027637	0.0278456	1
class_Acidobacteria_Gp1	1	8.33333e-09	8.33333e-09	1
class_Acidobacteria_Gp2	1	0	4.16667e-09	1
class_Acidobacteria_Gp3	1	0	4.16667e-09	1
class_Acidobacteria_Gp4	1	8.81694e-08	9.16667e-08	1
class_Actinobacteria	0.00019996	0.0352418	0.00940675	0.0013809
class_Alphaproteobacteria	0.00019996	8.70133e-06	4.14045e-06	0.0013809
class_Anaerolineae	0.498935	4.16667e-09	0	0.656731
class_Bacilli	0.00019996	0.0162714	0.00497688	0.0013809
class_Bacteroidia	0.00019996	0.108131	0.291457	0.0013809
class_Betaproteobacteria	0.0293941	0.00893074	0.0157308	0.083759
class_Clostridia	0.00159968	0.560513	0.470684	0.00711373
class_Cyanobacteria	0.00439912	6.30505e-07	4.58333e-08	0.0166599
class_Deferribacteres	0.498935	4.16667e-09	0	0.656731
class_Deinococci	0.00059988	1.05083e-06	3.29413e-07	0.00329093
class_Deltaproteobacteria	0.340932	0.00454159	0.00671822	0.552837
class_Epsilonproteobacteria	0.00039992	4.23651e-06	4.68873e-05	0.00249737
class_Erysipelotrichi	0.00039992	0.0147489	0.00873334	0.00249737
class_Flavobacteria	0.00119976	4.35401e-06	1.88407e-06	0.00558936
class_Fusobacteria	0.855029	0.00338831	0.00363482	1
class_Gammaproteobacteria	0.85183	0.0114209	0.00983372	1
class_Gemmatimonadetes	0.00769679	2.91667e-08	0	0.0264211
class_Holophagae	1	8.33333e-09	8.33333e-09	1
class_Lentisphaeria	0.00019996	8.78793e-06	0.000162804	0.0013809
class_Mollicutes	0.0784756	1.375e-07	2.08333e-07	0.179242
class_Negativicutes	0.0559888	0.0745627	0.0522613	0.140451
class_Nitrospira	1	0	4.16667e-09	1
class_Opitutae	0.00479904	1.28557e-06	3.87083e-05	0.0178293
class_Planctomycetacia	0.68942	5.42007e-08	4.58333e-08	0.843103
class_Spartobacteria	0.000122121	0	5.83333e-08	0.0013809
class_Sphingobacteria	0.80184	2.94508e-06	3.25368e-06	0.954726
class_Spirochaetes	0.0509898	2.43144e-06	1.33375e-05	0.131276
class_Synergistia	0.059788	8.77654e-06	1.88507e-05	0.147346
class_Thermomicrobia	1.19358e-07	0	1e-07	4.37896e-06
class_Thermotogae	1	4.16667e-09	8.33333e-09	1
class_Verrucomicrobiae	0.967806	0.0271535	0.027666	1
order_Acholeplasmatales	5.21996e-05	5e-08	1.75e-07	0.00102137
order_Acidimicrobiales	0.0922947	1.25e-08	4.16667e-08	0.205996
order_Actinomycetales	0.0069986	0.000983165	0.000440282	0.0248981
order_Aeromonadales	0.283343	0.00403855	0.000152887	0.481379
order_Alteromonadales	0.00182966	1.75034e-07	7.5e-08	0.008015
order_Anaerolineales	0.498935	4.16667e-09	0	0.656731
order_Bacillales	0.00779844	0.000451349	0.000195649	0.0264606
order_Bacteroidales	0.00019996	0.108131	0.291457	0.0013809
order_Bdellovibrionales	0.823811	3.80101e-08	4.58333e-08	0.976923
order_Bifidobacteriales	0.00019996	0.0175499	0.00447185	0.0013809
order_Burkholderiales	0.0309938	0.00887684	0.0153303	0.0853256
order_Campylobacterales	0.0009998	4.21568e-06	4.68706e-05	0.0047714
order_Cardiobacteriales	0.569886	1.18614e-06	9.9216e-07	0.728808
order_Caulobacterales	0.00019996	1.82721e-06	3.08827e-07	0.0013809
order_Chromatiales	0.0981824	9.58333e-08	5.49022e-08	0.212906
order_Clostridiales	0.00079984	0.560204	0.470522	0.00422978
order_Coriobacteriales	0.00019996	0.0166786	0.00448671	0.0013809
order_Deferribacterales	0.498935	4.16667e-09	0	0.656731
order_Deinococcales	2.2471e-07	1.83556e-07	3.33333e-08	7.7591e-06
order_Desulfovibrionales	0.336733	0.00454145	0.00671794	0.549061
order_Desulfuromonadales	0.773939	2.5e-08	2.08333e-08	0.925259
order_Enterobacteriales	0.710858	0.00421415	0.00810479	0.862135
order_Erysipelotrichales	0.0009998	0.0147489	0.00873334	0.0047714
order_Flavobacteriales	0.00159968	4.35401e-06	1.88407e-06	0.00711373
order_Fusobacteriales	0.857029	0.00338831	0.00363482	1
order_Gemmatimonadales	0.00769679	2.91667e-08	0	0.0264211
order_Halanaerobiales	0.00320541	7.08333e-08	1.66667e-07	0.0128875
order_Holophagales	1	8.33333e-09	8.33333e-09	1
order_Hydrogenophilales	0.076201	4.58674e-08	1.66667e-08	0.174727
order_Lactobacillales	0.00019996	0.0158172	0.00478013	0.0013809
order_Legionellales	0.145147	3.50551e-08	1.25e-08	0.289324
order_Methylococcales	0.0309187	2.08333e-08	0	0.0853256
order_Methylophilales	0.00191601	3.75e-08	0	0.00826984
order_Mycoplasmatales	0.0159101	8.75e-08	3.33333e-08	0.0481545
order_Myxococcales	0.00738714	8.33333e-09	5.41667e-08	0.026122
order_Natranaerobiales	0.498935	4.16667e-09	0	0.656731
order_Nautiliales	0.498935	4.16667e-09	0	0.656731
order_Neisseriales	0.0535893	2.92269e-06	9.83604e-06	0.136177
order_Nitrosomonadales	0.000488587	1.25e-08	8.48045e-08	0.00295671
order_Nitrospirales	1	0	4.16667e-09	1
order_Oceanospirillales	0.00339932	1.11617e-06	4.25e-07	0.0132146
order_Opitutales	0.500002	0	8.33333e-09	0.656731
order_Pasteurellales	0.184763	0.00240017	0.00112998	0.355593
order_Planctomycetales	0.68942	5.42007e-08	4.58333e-08	0.843103
order_Pseudomonadales	0.0059988	0.000621999	0.000285343	0.0218714
order_Puniceicoccales	0.0009998	1.18974e-06	3.85542e-05	0.0047714
order_Rhizobiales	0.0159968	2.50788e-06	1.31544e-06	0.0481545
order_Rhodobacterales	0.25075	1.00853e-06	6.41667e-07	0.436766
order_Rhodocyclales	0.00019996	1.55308e-06	3.10091e-05	0.0013809
order_Rhodospirillales	0.534093	2.96431e-07	2.25e-07	0.693612
order_Rubrobacterales	0.498935	4.16667e-09	0	0.656731
order_Salinisphaerales	0.00019996	8.06196e-07	5e-08	0.0013809
order_Selenomonadales	0.054989	0.0745627	0.0522613	0.138535
order_Solirubrobacterales	0.00688676	1.00138e-07	3.33333e-08	0.0246496
order_Sphaerobacterales	1.19358e-07	0	1e-07	4.37896e-06
order_Sphingobacteriales	0.80064	2.94508e-06	3.25368e-06	0.954726
order_Sphingomonadales	0.00419916	2.80284e-06	1.35784e-06	0.0160059
order_Spirochaetales	0.0507898	2.43144e-06	1.33375e-05	0.131276
order_Synergistales	0.0569886	8.77654e-06	1.88507e-05	0.141747
order_Thermales	0.0009998	8.67271e-07	2.9608e-07	0.0047714
order_Thermoanaerobacterales	0.00335631	4.84159e-08	4.16667e-09	0.0132146
order_Thermotogales	1	4.16667e-09	8.33333e-09	1
order_Thiotrichales	0.687504	8.33333e-09	1.66667e-08	0.843103
order_Verrucomicrobiales	0.966407	0.0271535	0.027666	1
order_Vibrionales	0.179696	8.33333e-09	2.91667e-08	0.34698
order_Victivallales	0.00019996	8.78793e-06	0.000162771	0.0013809
order_Xanthomonadales	0.955209	8.64691e-07	9.33333e-07	1
family_Acetobacteraceae	0.110239	2.42264e-07	1.75e-07	0.231936
family_Acholeplasmataceae	5.21996e-05	5e-08	1.75e-07	0.00102137
family_Acidaminococcaceae	0.368126	0.0111796	0.00822259	0.59041
family_Acidimicrobiaceae	0.498935	4.16667e-09	0	0.656731
family_Actinomycetaceae	0.0109978	0.000720484	0.000319922	0.0354709
family_Aerococcaceae	0.174765	9.55408e-05	5.17414e-05	0.341957
family_Aeromonadaceae	3.96537e-09	2.0675e-07	2.91667e-08	2.5863e-07
family_Alcaligenaceae	0.192961	6.99766e-07	1.325e-06	0.368952
family_Alteromonadaceae	0.000476965	4.58333e-08	0	0.00291644
family_Anaerolineaceae	0.498935	4.16667e-09	0	0.656731
family_Aurantimonadaceae	0.00390689	0	3.75e-08	0.0149892
family_Bacillaceae	0.00839832	2.30171e-06	1.13113e-06	0.0276956
family_Bacteriovoracaceae	0.301774	2.13434e-08	4.16667e-08	0.506396
family_Bacteroidaceae	0.00019996	0.0640028	0.139287	0.0013809
family_Bdellovibrionaceae	0.217756	1.66667e-08	4.16667e-09	0.407079
family_Beijerinckiaceae	0.248936	8.33333e-09	0	0.436762
family_Beutenbergiaceae	0.498935	4.16667e-09	0	0.656731
family_Bifidobacteriaceae	0.00019996	0.017507	0.00445697	0.0013809
family_Bogoriellaceae	3.83273e-11	4.16667e-09	1.66667e-07	4.49962e-09
family_Bradyrhizobiaceae	0.00039992	9.51551e-07	2.75e-07	0.00249737
family_Brevibacteriaceae	0.00139972	9.73962e-07	3.21569e-07	0.00636927
family_Brucellaceae	0.000889466	8.44812e-08	1.74022e-08	0.00457997
family_Burkholderiaceae	0.00019996	9.22759e-07	1.20833e-07	0.0013809
family_Campylobacteraceae	0.00079984	3.77313e-06	4.204e-05	0.00422978
family_Cardiobacteriaceae	0.436313	1.1234e-06	8.83827e-07	0.656731
family_Carnobacteriaceae	0.511898	6.56919e-06	5.44069e-06	0.667742
family_Caulobacteraceae	0.00019996	1.02e-06	2.75494e-07	0.0013809
family_Cellulomonadaceae	0.0955607	5.25826e-08	2.08333e-08	0.211676
family_Chitinophagaceae	0.0009998	1.33356e-06	3.79167e-07	0.0047714
family_Chloroplast	0.246751	2.625e-07	0	0.436762
family_Chromatiaceae	1	4.16667e-09	4.16667e-09	1
family_Clostridiaceae	0.00119976	0.0154518	0.00862943	0.00558936
family_Comamonadaceae	0.278944	6.68058e-06	5.4804e-07	0.478773
family_Conexibacteraceae	0.0619693	1.83884e-08	0	0.147346
family_Coriobacteriaceae	0.00019996	0.01653	0.00446557	0.0013809
family_Corynebacteriaceae	0.00219956	2.01641e-05	8.72404e-06	0.00922244
family_Cryomorphaceae	0.500002	0	8.33333e-09	0.656731
family_Cyclobacteriaceae	0.0308905	1.66667e-08	5.83333e-08	0.0853256
family_Cystobacteraceae	1	0	4.16667e-09	1
family_Cytophagaceae	0.417516	2.13361e-07	3.20833e-07	0.656731
family_Deferribacteraceae	0.498935	4.16667e-09	0	0.656731
family_Deinococcaceae	8.76989e-09	1.6689e-07	1.66667e-08	5.14792e-07
family_Dermabacteraceae	0.54949	3.18102e-07	2.09316e-07	0.708903
family_Dermacoccaceae	1	4.16667e-09	4.16667e-09	1
family_Dermatophilaceae	0.500002	0	8.33333e-09	0.656731
family_Desulfomicrobiaceae	0.179696	8.33333e-09	2.91667e-08	0.34698
family_Desulfovibrionaceae	0.0981804	0.00112585	0.00264059	0.212906
family_Dietziaceae	0.0660203	6.25e-08	1.16667e-07	0.153785
family_Enterobacteriaceae	0.702859	0.00401571	0.00782534	0.8542
family_Enterococcaceae	0.207958	0.000390292	5.87946e-05	0.394778
family_Erysipelotrichaceae	0.00059988	0.0147489	0.00873334	0.00329093
family_Erythrobacteraceae	0.0214872	4.16667e-09	3.75e-08	0.0630648
family_Eubacteriaceae	0.0339932	0.00953385	0.00533684	0.0923797
family_Family_I	0.000955965	4.16667e-08	0	0.0047714
family_Flammeovirgaceae	0.0214872	4.16667e-09	3.75e-08	0.0630648
family_Flavobacteriaceae	0.0009998	4.31126e-06	1.85074e-06	0.0047714
family_Fusobacteriaceae	0.85123	0.00338578	0.00362953	1
family_Gemmatimonadaceae	0.00769679	2.91667e-08	0	0.0264211
family_Geobacteraceae	0.547963	2.5e-08	1.66667e-08	0.70849
family_Geodermatophilaceae	0.283743	1.08594e-06	4.58333e-08	0.481379
family_Halomonadaceae	0.00019996	8.06355e-07	3.33333e-08	0.0013809
family_Helicobacteraceae	0.944411	3.80048e-07	4.09314e-06	1
family_Holophagaceae	1	8.33333e-09	8.33333e-09	1
family_Hydrogenophilaceae	0.076201	4.58674e-08	1.66667e-08	0.174727
family_Hyphomicrobiaceae	0.568216	9.16667e-08	1.125e-07	0.728259
family_Iamiaceae	1	0	4.16667e-09	1
family_Idiomarinaceae	0.500002	0	8.33333e-09	0.656731
family_Incertae_Sedis_XI	0.225355	4.65079e-05	3.17455e-05	0.417093
family_Intrasporangiaceae	0.0125975	3.25e-07	8.75e-08	0.0399715
family_Kineosporiaceae	0.0312521	0	2.5e-08	0.0853256
family_Lachnospiraceae	0.733653	0.218436	0.225165	0.882489
family_Lactobacillaceae	0.00959808	0.00042523	9.34124e-05	0.0314753
family_Legionellaceae	0.178763	2.58609e-08	8.33333e-09	0.34698
family_Leptospiraceae	0.687504	8.33333e-09	1.66667e-08	0.843103
family_Leptotrichiaceae	0.431314	1.69894e-06	2.69608e-06	0.656731
family_Leuconostocaceae	0.014997	9.15718e-05	4.97699e-05	0.0470761
family_Methylobacteriaceae	0.70186	5.78485e-07	4.64707e-07	0.8542
family_Methylococcaceae	0.124203	1.25e-08	0	0.251291
family_Methylophilaceae	0.0619693	1.66667e-08	0	0.147346
family_Microbacteriaceae	0.0991802	5.51033e-07	2.04167e-07	0.212906
family_Micrococcaceae	0.004999	0.000184359	7.0352e-05	0.0184554
family_Micromonosporaceae	0.625003	4.16667e-09	1.25e-08	0.780589
family_Moraxellaceae	0.0911818	2.36828e-05	1.49289e-05	0.204289
family_Mycobacteriaceae	1.41849e-05	1.67412e-07	4.16667e-08	0.000376372
family_Mycoplasmataceae	0.0159101	8.75e-08	3.33333e-08	0.0481545
family_Neisseriaceae	0.0621876	2.88445e-06	9.67133e-06	0.147346
family_Nitrospiraceae	1	0	4.16667e-09	1
family_Nocardiaceae	0.221109	1.04167e-07	7.08333e-08	0.410732
family_Nocardioidaceae	0.821636	9.2215e-08	5.38971e-07	0.976316
family_Nocardiopsaceae	0.248936	8.42899e-09	0	0.436762
family_Oceanospirillaceae	0.662955	4.58333e-08	3.75e-08	0.822738
family_Opitutaceae	0.500002	0	8.33333e-09	0.656731
family_Oscillospiraceae	0.0361928	0.0150921	0.0213406	0.0974548
family_Oxalobacteraceae	0.444311	4.99995e-05	3.35167e-05	0.656731
family_Paenibacillaceae	0.592082	2.91667e-07	1.45833e-07	0.755548
family_Pasteurellaceae	0.187762	0.00239177	0.00112041	0.360185
family_Peptococcaceae	0.991802	1.14285e-06	1.16667e-06	1
family_Peptostreptococcaceae	0.00059988	0.0122599	0.0037851	0.00329093
family_Phyllobacteriaceae	0.0962659	2.08333e-08	5.41667e-08	0.212436
family_Planctomycetaceae	0.68942	5.42007e-08	4.58333e-08	0.843103
family_Planococcaceae	0.245751	2.31717e-07	6.38971e-07	0.436762
family_Porphyromonadaceae	0.00019996	0.00663319	0.015811	0.0013809
family_Prevotellaceae	0.00019996	0.0281777	0.117562	0.0013809
family_Promicromonosporaceae	0.000244227	0	5.41667e-08	0.00166699
family_Propionibacteriaceae	0.108633	2.93898e-08	8.33333e-09	0.230207
family_Pseudomonadaceae	0.00339932	0.000505645	0.000216627	0.0132146
family_Pseudonocardiaceae	0.422959	3.3429e-08	2.08333e-08	0.656731
family_Psychromonadaceae	1	4.16667e-09	4.16667e-09	1
family_Puniceicoccaceae	0.00139972	5.66667e-07	2.14917e-05	0.00636927
family_Rhizobiaceae	1	4.16667e-09	8.33333e-09	1
family_Rhodobacteraceae	0.317137	9.16677e-07	6.125e-07	0.527363
family_Rhodocyclaceae	0.0271946	6.32457e-08	5.16667e-07	0.0778693
family_Rhodospirillaceae	0.453537	3.75e-08	2.5e-08	0.656731
family_Rikenellaceae	0.00019996	0.00585127	0.0112349	0.0013809
family_Rubrobacteraceae	0.498935	4.16667e-09	0	0.656731
family_Ruminococcaceae	0.00459908	0.13464	0.10416	0.0171953
family_Salinisphaeraceae	1	4.16667e-09	4.16667e-09	1
family_Shewanellaceae	0.850245	5.83674e-08	5.41667e-08	1
family_Sinobacteraceae	0.0309187	2.08333e-08	0	0.0853256
family_Solirubrobacteraceae	0.209152	4.16667e-08	2.08333e-08	0.394778
family_Sphaerobacteraceae	1.19358e-07	0	1e-07	4.37896e-06
family_Sphingobacteriaceae	0.609878	9.97415e-07	7.82845e-07	0.774888
family_Sphingomonadaceae	0.00459908	2.51387e-06	1.18284e-06	0.0171953
family_Spirochaetaceae	0.0703859	2.41328e-06	1.32792e-05	0.162664
family_Sporolactobacillaceae	0.625003	4.16667e-09	1.25e-08	0.780589
family_Staphylococcaceae	0.861228	6.6689e-06	5.61814e-06	1
family_Streptococcaceae	0.00019996	0.0140944	0.00423424	0.0013809
family_Streptomycetaceae	0.452132	1.66667e-08	8.33333e-09	0.656731
family_Streptosporangiaceae	0.498935	4.16667e-09	0	0.656731
family_Succinivibrionaceae	0.0655869	0.00362999	0.000127625	0.153384
family_Sutterellaceae	0.389722	0.00581297	0.00390219	0.618289
family_Synergistaceae	0.0619876	8.77654e-06	1.88507e-05	0.147346
family_Syntrophomonadaceae	0.084783	1.76053e-07	3.54167e-07	0.192153
family_Thermaceae	0.0009998	8.67271e-07	2.9608e-07	0.0047714
family_Thermoactinomycetaceae	0.248936	8.33333e-09	0	0.436762
family_Thermoanaerobacteraceae	0.0619693	1.66667e-08	0	0.147346
family_Thermotogaceae	1	4.16667e-09	8.33333e-09	1
family_Trueperaceae	0.625003	4.16667e-09	1.25e-08	0.780589
family_Tsukamurellaceae	2.47787e-05	2.22045e-07	7.5e-08	0.000581804
family_Veillonellaceae	0.0891822	0.0632572	0.0439501	0.200574
family_Verrucomicrobiaceae	0.968806	0.0271534	0.027666	1
family_Vibrionaceae	0.179696	8.33333e-09	2.91667e-08	0.34698
family_Victivallaceae	0.00019996	8.78793e-06	0.00016275	0.0013809
family_Xanthomonadaceae	0.878624	7.14595e-07	8.70833e-07	1
genus_Abiotrophia	0.220556	7.44319e-05	4.28412e-05	0.410732
genus_Acetanaerobacterium	0.863027	8.28103e-07	7.91667e-07	1
genus_Acetivibrio	0.935413	2.1226e-05	2.17675e-05	1
genus_Acetobacter	0.0127593	4.61245e-08	8.33333e-09	0.0402672
genus_Acholeplasma	5.21996e-05	5e-08	1.75e-07	0.00102137
genus_Achromobacter	0.422959	3.33333e-08	2.08333e-08	0.656731
genus_Acidaminococcus	0.827035	0.00191985	0.000944019	0.978769
genus_Acinetobacter	0.00019996	1.89233e-05	8.98824e-06	0.0013809
genus_Actinobacillus	0.500002	0	8.33333e-09	0.656731
genus_Actinobaculum	0.00019996	5.39204e-06	8.25247e-07	0.0013809
genus_Actinomyces	0.0125975	0.000586785	0.000257619	0.0399715
genus_Adhaeribacter	0.124206	2.08333e-08	4.16667e-09	0.251291
genus_Adlercreutzia	0.00019996	0.000596162	0.000193655	0.0013809
genus_Aerococcus	1.67388e-12	1.65944e-07	0	3.57175e-10
genus_Aeromicrobium	1.82542e-12	0	1.66667e-07	3.57175e-10
genus_Aeromonas	3.94262e-09	1.85534e-07	2.08333e-08	2.5863e-07
genus_Aggregatibacter	0.332733	3.80052e-07	1e-06	0.544052
genus_Agromyces	0.498935	4.16667e-09	0	0.656731
genus_Akkermansia	0.652869	0.0199936	0.0249548	0.813661
genus_Alcaligenes	0.0154264	2.63392e-08	0	0.0476595
genus_Algoriphagus	0.0224647	8.33333e-09	4.58333e-08	0.0652812
genus_Alistipes	0.00019996	0.00574345	0.0109129	0.0013809
genus_Allisonella	0.0645871	0.000278285	0.000146564	0.15165
genus_Allobaculum	0.726567	1.25e-08	2.15689e-08	0.87576
genus_Alloscardovia	0.115977	2.624e-06	9.83333e-07	0.243137
genus_Amycolatopsis	0.498935	4.16667e-09	0	0.656731
genus_Anaerobiospirillum	0.762248	1.09985e-05	1.19708e-05	0.913141
genus_Anaerococcus	0.136973	2.48868e-05	1.31925e-05	0.274413
genus_Anaerofilum	0.977005	5.08643e-05	5.25628e-05	1
genus_Anaerofustis	0.209158	1.50501e-05	6.75076e-06	0.394778
genus_Anaeroglobus	0.70026	5.10131e-07	4.29167e-07	0.8542
genus_Anaerosporobacter	0.00059988	2.875e-07	8.09316e-07	0.00329093
genus_Anaerostipes	0.00019996	0.0128355	0.00406427	0.0013809
genus_Anaerotruncus	0.0263947	0.00118742	0.000558856	0.0759495
genus_Anaerovibrio	1	0	4.16667e-09	1
genus_Anaerovorax	0.994601	2.16507e-05	2.15931e-05	1
genus_Arcanobacterium	0.0195319	5.42623e-08	1.20833e-07	0.0579052
genus_Arcobacter	0.011554	3.75e-08	4.16667e-09	0.0370611
genus_Arthrobacter	0.09876	4.42492e-08	8.70112e-08	0.212906
genus_Asticcacaulis	1.47471e-05	6.66667e-08	0	0.000376372
genus_Atopobium	0.00219956	8.34393e-05	3.12606e-05	0.00922244
genus_Atopostipes	0.199556	7.54463e-08	4.58333e-08	0.380324
genus_Azospirillum	0.248936	8.33333e-09	0	0.436762
genus_Bacillariophyta	0.0619693	1.66667e-08	0	0.147346
genus_Bacteroides	0.00019996	0.0615093	0.134923	0.0013809
genus_Barnesiella	0.00239952	0.00060619	0.00145656	0.00998949
genus_Bdellovibrio	0.217756	1.66667e-08	4.16667e-09	0.407079
genus_Beijerinckia	0.498935	4.16667e-09	0	0.656731
genus_Bifidobacterium	0.00019996	0.0167327	0.00427396	0.0013809
genus_Blastococcus	2.17591e-09	1.92665e-07	2.08333e-08	1.82466e-07
genus_Blastomonas	1	0	4.16667e-09	1
genus_Blautia	0.00019996	0.0523781	0.0270223	0.0013809
genus_Bosea	1.20524e-05	2.21715e-07	7.08333e-08	0.000336894
genus_Brachybacterium	0.0840371	1.87596e-07	1.28678e-07	0.191201
genus_Bradyrhizobium	0.00259948	5.0878e-07	1.625e-07	0.0107457
genus_Brevibacillus	0.624203	8.33333e-09	4.16667e-09	0.780589
genus_Brevibacterium	0.00119976	9.44604e-07	2.96569e-07	0.00558936
genus_Brevundimonas	0.0353214	8.00594e-08	3.554e-08	0.0955468
genus_Bulleidia	0.936413	7.375e-07	7.95833e-07	1
genus_Butyricicoccus	0.0103979	0.00972205	0.00653752	0.0339088
genus_Butyricimonas	0.00039992	0.000582646	0.00142654	0.00249737
genus_Butyrivibrio	0.327471	1.55135e-07	1.20833e-07	0.540064
genus_Caldalkalibacillus	0.0309187	2.13116e-08	0	0.0853256
genus_Caloramator	0.498935	4.16667e-09	0	0.656731
genus_Campylobacter	0.00039992	3.0523e-06	4.01976e-05	0.00249737
genus_Capnocytophaga	0.000835617	7.5e-08	1.25e-08	0.00437953
genus_Cardiobacterium	0.659868	8.52039e-07	7.4412e-07	0.820641
genus_Carnobacterium	1	0	4.16667e-09	1
genus_Catenibacterium	0.0109978	0.000252754	9.74792e-05	0.0354709
genus_Catonella	0.452132	1.68898e-08	8.33333e-09	0.656731
genus_Caulobacter	0.624203	8.33333e-09	4.16667e-09	0.780589
genus_Cellulomonas	0.124206	2.25551e-08	4.16667e-09	0.251291
genus_Cellulosimicrobium	1	0	4.16667e-09	1
genus_Cellvibrio	0.507821	1.25e-08	2.5e-08	0.6639
genus_Cerasicoccus	0.5001	4.16667e-09	2.79167e-07	0.656731
genus_Cetobacterium	1.19358e-07	0	1e-07	4.37896e-06
genus_Chitinophaga	0.498935	4.16667e-09	0	0.656731
genus_Chryseobacterium	0.0165967	1.7038e-06	8.36276e-07	0.0497054
genus_Citrobacter	1	5.02753e-09	8.33333e-09	1
genus_Cloacibacillus	0.0563887	8.5383e-06	1.84132e-05	0.140852
genus_Cloacibacterium	0.0159968	6.46025e-07	8.40689e-08	0.0481545
genus_Clostridium	0.0079984	0.00501078	0.00178299	0.0268289
genus_Collinsella	0.00019996	0.00608548	0.00249534	0.0013809
genus_Conexibacter	0.498935	4.16667e-09	0	0.656731
genus_Coprobacillus	0.0469906	0.000792386	0.000325862	0.122051
genus_Coprococcus	0.0377924	0.0116049	0.0155382	0.100837
genus_Corynebacterium	0.00159968	1.69127e-05	6.54928e-06	0.00711373
genus_Cronobacter	1	0	4.16667e-09	1
genus_Cryptobacterium	0.00079984	3.08819e-06	4.83333e-07	0.00422978
genus_Cytophaga	1	4.16667e-09	4.16667e-09	1
genus_Deinococcus	7.31811e-10	1.58556e-07	8.33333e-09	7.15955e-08
genus_Denitrobacterium	1	2.07302e-06	1.5e-07	1
genus_Dermabacter	2.02644e-05	8.04103e-08	4.16667e-09	0.000495633
genus_Derxia	8.09498e-08	3.33333e-08	1.95833e-07	3.95979e-06
genus_Desemzia	1	4.16667e-09	4.16667e-09	1
genus_Desulfomicrobium	1	0	4.16667e-09	1
genus_Desulfosporosinus	0.498935	4.16667e-09	0	0.656731
genus_Desulfovibrio	0.146171	0.000233492	0.000651455	0.289872
genus_Devosia	0.250003	0	1.25e-08	0.436762
genus_Dialister	0.229354	0.0380535	0.0269801	0.420721
genus_Dietzia	0.000180149	1.66667e-08	1e-07	0.0013809
genus_Dolosigranulum	0.225955	1.52939e-06	3.09951e-06	0.417093
genus_Dorea	0.00079984	0.0236661	0.0120271	0.00422978
genus_Dyadobacter	0.507821	1.25e-08	2.5e-08	0.6639
genus_Dysgonomonas	0.124203	1.25e-08	0	0.251291
genus_Eggerthella	0.0245951	0.000427637	0.000144076	0.0711198
genus_Empedobacter	6.36167e-05	1.45833e-07	3.75e-08	0.00120461
genus_Enhydrobacter	0.0993801	1.1565e-06	6.79167e-07	0.212906
genus_Enterococcus	0.171566	0.000355855	4.76363e-05	0.33682
genus_Escherichia/Shigella	0.244951	5.43273e-07	2.34069e-07	0.436762
genus_Ethanoligenens	0.498935	4.16667e-09	0	0.656731
genus_Eubacterium	0.0457908	0.00663033	0.00385107	0.119463
genus_Exiguobacterium	0.498935	4.16667e-09	0	0.656731
genus_Facklamia	0.606846	7.5e-08	6.25e-08	0.772709
genus_Faecalibacterium	0.00339932	0.0143779	0.0213118	0.0132146
genus_Fastidiosipila	0.248936	8.33333e-09	0	0.436762
genus_Fervidobacterium	1	4.16667e-09	8.33333e-09	1
genus_Filifactor	0.248936	8.55646e-09	0	0.436762
genus_Finegoldia	0.00179964	2.64474e-05	6.4375e-06	0.00794277
genus_Flavobacterium	0.0989802	6.24124e-07	3.74511e-07	0.212906
genus_Fructobacillus	0.167753	6.66667e-08	3.75e-08	0.33044
genus_Fusobacterium	0.436713	5.81165e-05	0.000257589	0.656731
genus_Gardnerella	0.275945	5.75138e-07	1.58333e-07	0.475014
genus_Gemella	0.0419916	5.62608e-06	2.91201e-06	0.111032
genus_Gemmata	0.0154264	2.5e-08	0	0.0476595
genus_Gemmatimonas	0.00769679	2.91667e-08	0	0.0264211
genus_Geobacillus	1	4.16667e-09	4.16667e-09	1
genus_Geobacter	0.452132	1.66667e-08	8.33333e-09	0.656731
genus_Georgenia	1.45959e-11	0	1.54167e-07	2.14194e-09
genus_Gillisia	1	0	4.16667e-09	1
genus_Gordonia	0.0619693	1.66667e-08	0	0.147346
genus_Gordonibacter	0.029994	7.87464e-05	3.60007e-05	0.0850555
genus_Gp1	1	8.33333e-09	8.33333e-09	1
genus_Gp2	1	0	4.16667e-09	1
genus_Gp3	1	0	4.16667e-09	1
genus_Gp4	0.11021	4.62796e-08	8.75e-08	0.231936
genus_GpI	0.00191601	3.75e-08	0	0.00826984
genus_Haemophilus	0.927415	2.20056e-06	2.12647e-06	1
genus_Hallella	0.0440732	8.33333e-08	1.5e-07	0.116013
genus_Halobacillus	0.498935	4.16667e-09	0	0.656731
genus_Halomonas	0.00019996	3.21067e-07	2.5e-08	0.0013809
genus_Helcococcus	0.0988999	5.41667e-08	1e-07	0.212906
genus_Helicobacter	0.934013	3.55048e-07	3.0473e-06	1
genus_Hespellia	0.624203	8.33333e-09	4.16667e-09	0.780589
genus_Holdemania	0.0181964	0.000329948	0.000234035	0.0542196
genus_Holophaga	1	0	4.16667e-09	1
genus_Howardella	0.00019996	0.000860985	0.000433171	0.0013809
genus_Hydrocarboniphaga	0.0619693	1.66667e-08	0	0.147346
genus_Hydrogenoanaerobacterium	1	0	4.16667e-09	1
genus_Hydrogenophilus	0.547963	2.5034e-08	1.66667e-08	0.70849
genus_Hymenobacter	0.31238	8.33333e-08	1.16667e-07	0.521525
genus_Hyphomicrobium	0.121306	7.08333e-08	3.75e-08	0.251291
genus_Jeotgalicoccus	0.498935	4.16667e-09	0	0.656731
genus_Johnsonella	0.452132	1.66667e-08	8.33333e-09	0.656731
genus_Jonquetella	1	5.41667e-08	5.83333e-08	1
genus_Kineococcus	1	0	4.16667e-09	1
genus_Kitasatospora	0.248936	8.33333e-09	0	0.436762
genus_Klebsiella	0.500002	0	9.0689e-09	0.656731
genus_Kocuria	0.288021	2.16942e-08	8.33333e-09	0.487229
genus_Lachnobacterium	0.0019996	0.000885176	0.00032466	0.00856763
genus_Lactobacillus	0.00059988	0.000197338	3.03157e-05	0.00329093
genus_Lactococcus	0.00139972	0.00179655	0.000484283	0.00636927
genus_Lactonifactor	0.000902861	1.03443e-07	2.25e-07	0.00460852
genus_Legionella	0.498935	4.16667e-09	0	0.656731
genus_Leptotrichia	0.524295	7.2523e-07	1.04608e-06	0.682397
genus_Leuconostoc	0.0079984	7.26267e-05	3.51566e-05	0.0268289
genus_Lishizhenia	0.500002	0	8.33333e-09	0.656731
genus_Magnetospirillum	1	4.16667e-09	4.16667e-09	1
genus_Mannheimia	1	0	4.16667e-09	1
genus_Marinomonas	0.00769679	2.91667e-08	0	0.0264211
genus_Marmoricola	0.498935	4.16667e-09	0	0.656731
genus_Megamonas	0.686463	0.00214207	0.00293188	0.843103
genus_Megasphaera	0.332533	0.00847744	0.0052011	0.544052
genus_Methylobacterium	0.145401	2.24946e-07	1.625e-07	0.289324
genus_Micrococcus	0.0217956	5.58983e-07	2.39707e-07	0.0636519
genus_Mitsuokella	0.721656	0.00128237	0.000786884	0.871629
genus_Mobiluncus	0.331134	4.54262e-07	1.05564e-06	0.544052
genus_Mogibacterium	0.00059988	0.000538759	0.000145958	0.00329093
genus_Moraxella	0.00019996	4.71209e-08	2.0375e-06	0.0013809
genus_Morganella	0.0312521	0	2.57356e-08	0.0853256
genus_Moryella	0.470306	1.78795e-06	1.09804e-06	0.656731
genus_Mucilaginibacter	0.500002	0	8.33333e-09	0.656731
genus_Mucispirillum	0.498935	4.16667e-09	0	0.656731
genus_Mycobacterium	0.000591112	1.34079e-07	4.16667e-08	0.00329093
genus_Mycoplasma	0.000889466	8.33333e-08	1.66667e-08	0.00457997
genus_Neisseria	0.485303	4.89434e-07	7.70833e-07	0.656731
genus_Nesterenkonia	1	0	4.16667e-09	1
genus_Nocardia	0.500002	0	8.33333e-09	0.656731
genus_Nocardioides	1	5.42347e-08	5.90689e-08	1
genus_Nocardiopsis	0.248936	8.42899e-09	0	0.436762
genus_Novosphingobium	0.439862	9.58333e-08	7.5e-08	0.656731
genus_Ochrobactrum	0.498935	4.26233e-09	0	0.656731
genus_Odoribacter	0.00059988	0.000352691	0.000822794	0.00329093
genus_Olsenella	0.00039992	0.000160388	4.61639e-05	0.00249737
genus_Opitutus	0.500002	0	8.33333e-09	0.656731
genus_Oribacterium	0.994201	6.54223e-05	6.4914e-05	1
genus_Ornithinimicrobium	0.500002	0	8.33333e-09	0.656731
genus_Oscillibacter	0.0533893	0.00842191	0.0111395	0.136177
genus_Oxalobacter	0.150739	6.69742e-08	3.40689e-08	0.297925
genus_Paenibacillus	0.000171267	2.20833e-07	8.75e-08	0.0013809
genus_Paludibacter	2.95572e-05	6.25e-08	0	0.000642595
genus_Papillibacter	4.17802e-07	4.16667e-09	1.08333e-07	1.3625e-05
genus_Parabacteroides	0.00019996	0.00365324	0.00898695	0.0013809
genus_Paracoccus	0.289071	8.33333e-09	2.5e-08	0.4876
genus_Paraeggerthella	0.253149	6.10417e-06	4.16667e-09	0.439641
genus_Parapedobacter	0.498935	4.16667e-09	0	0.656731
genus_Paraprevotella	0.00019996	0.00181033	0.0049303	0.0013809
genus_Parascardovia	0.00624581	4.29738e-08	4.16667e-09	0.0224926
genus_Parasegetibacter	0.498935	4.16667e-09	0	0.656731
genus_Parasutterella	0.312737	0.00530844	0.00326622	0.521525
genus_Parvimonas	0.105179	5.64893e-05	2.66098e-05	0.223696
genus_Pectobacterium	0.0154264	2.5e-08	0	0.0476595
genus_Pediococcus	0.491302	8.64391e-07	2.03333e-06	0.656731
genus_Pedobacter	0.217756	1.75275e-08	4.16667e-09	0.407079
genus_Pedomicrobium	0.124203	1.25e-08	0	0.251291
genus_Peptococcus	0.879424	7.71981e-07	1.04583e-06	1
genus_Peptoniphilus	0.359128	5.20945e-05	3.40473e-05	0.577557
genus_Peptostreptococcus	0.327534	5.77658e-06	3.55541e-06	0.540064
genus_Peredibacter	0.26686	1.70811e-08	3.75e-08	0.460726
genus_Perlucidibaca	0.498935	4.16667e-09	0	0.656731
genus_Phascolarctobacterium	0.558088	0.00843928	0.00679865	0.718416
genus_Phenylobacterium	0.375006	4.16667e-09	1.66667e-08	0.599805
genus_Phocaeicola	0.250003	0	1.25e-08	0.436762
genus_Pirellula	0.498935	4.2007e-09	0	0.656731
genus_Porphyrobacter	1	4.16667e-09	8.33333e-09	1
genus_Porphyromonas	0.887023	2.3229e-05	1.83405e-05	1
genus_Prevotella	0.00019996	0.0232793	0.101588	0.0013809
genus_Prolixibacter	1	0	4.16667e-09	1
genus_Promicromonospora	1	0	4.16667e-09	1
genus_Propionibacterium	0.0697339	2.52231e-08	4.16667e-09	0.161794
genus_Prosthecobacter	0.498935	4.2007e-09	0	0.656731
genus_Proteiniphilum	0.498935	4.16667e-09	0	0.656731
genus_Proteocatella	0.498935	4.2007e-09	0	0.656731
genus_Proteus	0.00579884	5.97346e-05	7.91667e-08	0.0212745
genus_Providencia	0.500002	0	8.33333e-09	0.656731
genus_Pseudidiomarina	1	0	4.16667e-09	1
genus_Pseudomonas	0.00279944	2.72146e-05	1.20309e-05	0.0114116
genus_Pseudonocardia	1	4.16667e-09	4.16667e-09	1
genus_Pseudoramibacter	0.248936	8.33333e-09	0	0.436762
genus_Pseudorhodobacter	0.498935	4.16667e-09	0	0.656731
genus_Psychrilyobacter	0.0619693	1.66667e-08	0	0.147346
genus_Psychrobacter	0.000476049	7.91667e-08	1.25e-08	0.00291644
genus_Psychromonas	0.498935	4.16667e-09	0	0.656731
genus_Pyramidobacter	0.0409725	5.83333e-08	2.08333e-08	0.108828
genus_Ralstonia	0.044791	2.96248e-07	9.58333e-08	0.117377
genus_Raoultella	0.498935	4.16667e-09	0	0.656731
genus_Rhizobium	1	0	4.16667e-09	1
genus_Rhodococcus	0.68942	5.41667e-08	4.58333e-08	0.843103
genus_Rhodopirellula	0.0625028	0	2.08333e-08	0.147346
genus_Robinsoniella	0.0524904	2.5034e-08	6.66667e-08	0.13455
genus_Roseburia	0.956009	0.0628463	0.0621636	1
genus_Roseomonas	0.0156265	0	2.91667e-08	0.0480249
genus_Rothia	0.0029994	0.000149203	5.30265e-05	0.0121424
genus_Rubellimicrobium	0.0955607	5e-08	2.08333e-08	0.211676
genus_Rubrobacter	0.498935	4.16667e-09	0	0.656731
genus_Ruminococcus	0.323735	0.0213104	0.0175924	0.536815
genus_Salmonella	0.00019996	3.75e-08	2.85834e-06	0.0013809
genus_Sandaracinobacter	0.124203	1.25e-08	0	0.251291
genus_Sarcina	7.98379e-16	2.08333e-07	0	4.68648e-13
genus_Scardovia	0.00019996	2.57922e-05	6.48897e-06	0.0013809
genus_Schwartzia	0.0305417	5.42007e-08	1.66667e-08	0.0853256
genus_Sediminibacterium	0.00019996	1.05439e-06	1.58333e-07	0.0013809
genus_Segetibacter	0.248936	8.33333e-09	0	0.436762
genus_Selenomonas	0.339332	8.67511e-07	1.37304e-06	0.551767
genus_Serratia	0.00217653	1.20833e-07	4.16667e-08	0.00922244
genus_Sharpea	0.282673	2.01339e-07	1.58333e-07	0.481379
genus_Shewanella	1	1.66667e-08	2.08333e-08	1
genus_Shuttleworthia	0.104179	6.62384e-07	2.33333e-07	0.222375
genus_Singulisphaera	0.624203	8.33333e-09	4.16667e-09	0.780589
genus_Skermanella	1	8.33333e-09	8.33333e-09	1
genus_Slackia	0.00059988	0.00249201	0.000442726	0.00329093
genus_Sneathia	0.75225	3.16667e-07	1.2125e-06	0.903007
genus_Solirubrobacter	1	8.33333e-09	1.25e-08	1
genus_Solitalea	0.124203	1.25e-08	0	0.251291
genus_Solobacterium	0.281344	3.14944e-05	2.22936e-05	0.481379
genus_Sphaerobacter	3.81765e-06	0	7.91667e-08	0.000112048
genus_Sphingobacterium	0.00819836	5.73362e-07	2.1054e-07	0.0273434
genus_Sphingomonas	0.00059988	1.43322e-06	4.68873e-07	0.00329093
genus_Spirosoma	0.0625028	0	2.08333e-08	0.147346
genus_Sporacetigenium	0.0971806	0.00161555	0.00079324	0.212906
genus_Sporolactobacillus	1	0	4.16667e-09	1
genus_Staphylococcus	0.95041	5.08884e-06	4.60344e-06	1
genus_Stenotrophomonas	0.343761	1.35645e-08	2.91667e-08	0.554362
genus_Streptococcus	0.00019996	0.011808	0.00361018	0.0013809
genus_Subdoligranulum	0.00019996	0.0585372	0.0287208	0.0013809
genus_Succinivibrio	0.00019996	0.000583122	1.93458e-05	0.0013809
genus_Sutterella	0.00839832	1.33664e-06	1.17093e-05	0.0276956
genus_Syntrophococcus	0.343761	1.25e-08	2.91667e-08	0.554362
genus_Tannerella	0.124203	1.25e-08	0	0.251291
genus_Tepidimonas	0.498935	4.16667e-09	0	0.656731
genus_Terribacillus	1	0	4.16667e-09	1
genus_Tetrathiobacter	1	0	4.16667e-09	1
genus_Thermicanus	0.498935	4.16667e-09	0	0.656731
genus_Thermoactinomyces	0.498935	4.16667e-09	0	0.656731
genus_Thermoanaerobacterium	0.0619693	1.92492e-08	0	0.147346
genus_Thermus	0.00039992	8.63104e-07	2.91913e-07	0.00249737
genus_Treponema	1.24906e-06	4.24124e-08	1.91667e-07	3.85893e-05
genus_Trichococcus	0.265828	3.35565e-08	1.66667e-08	0.460299
genus_Tropheryma	0.624203	8.33333e-09	4.16667e-09	0.780589
genus_Truepera	0.500002	0	8.33333e-09	0.656731
genus_Tsukamurella	2.82795e-05	2.13488e-07	7.08333e-08	0.000638464
genus_Turicella	0.125003	0	1.66667e-08	0.251291
genus_Turicibacter	0.0371926	0.00233761	0.00152088	0.0996897
genus_Ureaplasma	0.125003	0	1.66667e-08	0.251291
genus_Ureibacillus	1	0	4.16667e-09	1
genus_Vagococcus	0.498935	4.16667e-09	0	0.656731
genus_Varibaculum	0.567287	1.80238e-06	1.24559e-06	0.728259
genus_Variovorax	0.0038402	3.33333e-08	0	0.0148302
genus_Veillonella	0.30194	0.00116218	0.000791268	0.506396
genus_Victivallis	0.00019996	8.17543e-06	0.000154967	0.0013809
genus_Viridibacillus	0.124203	1.25e-08	0	0.251291
genus_Vitellibacter	0.500002	0	8.33333e-09	0.656731
genus_Vitreoscilla	1	0	4.16667e-09	1
genus_Weissella	0.874625	1.0216e-05	9.0875e-06	1
genus_Yaniella	0.500002	0	8.33333e-09	0.656731
genus_Yersinia	0.00335631	4.58333e-08	4.16667e-09	0.0132146
