# Supplementary material for: Seasonal Variation in Human Gut Microbiome Composition
Source: PLoS One. 2014 Mar 11;9(3):e90731. doi: 10.1371/journal.pone.0090731 (PMC3949691; doi:10.1371/journal.pone.0090731)
Supplement: Table S4 — Subsampled metagenomeSeq results. This table contains for each taxa: the intercept, coefficient, and normalization factors from metagenomeSeq as well as the raw p-value, adjusted p-value, and q-value. Tests were run on the same subsampled reads (2 million per technical replicate) as the metastats tests. (XLSX) [file pone.0090731.s014.xlsx]

## Sheet: table
Table S4: subsampled metagenomeSeq results
taxa	Intercept	coefficient	normFactors	pvalue	adj_pvalue	qvalue
class_Acidobacteria_Gp1	0.134967	0.00289927	-7.39339	0.961373	0.989648	0.321814
class_Acidobacteria_Gp2	0.0603566	-0.0614829	0.253752	0.0525237	0.0799274	0.0262815
class_Acidobacteria_Gp3	0.0489922	-0.0670131	4.19644	0.0341729	0.054366	0.0184961
class_Acidobacteria_Gp4	0.87187	1.18266	-105.967	1.16377e-07	8.14642e-07	1.29255e-07
class_Actinobacteria	14.1356	1.84439	-33.9726	1.33208e-05	5.18029e-05	1.24247e-05
class_Alphaproteobacteria	3.21283	1.14467	55.4536	3.91192e-05	0.000136917	3.51238e-05
class_Anaerolineae	0.0237489	0.0709737	-8.70808	0.0251673	0.0463607	0.0139761
class_Bacilli	13.0966	1.52038	93.7791	7.57529e-06	3.31419e-05	7.24151e-06
class_Bacteroidia	19.9323	-2.17026	-66.6174	4.45767e-09	7.80093e-08	5.38687e-09
class_Betaproteobacteria	15.0096	-1.90563	-57.4557	4.38988e-05	0.000139678	3.9232e-05
class_Clostridia	20.7771	0.293841	-10.486	0.00513184	0.0119743	0.00334254
class_Cyanobacteria	0.0972696	1.09551	135.341	4.97324e-08	5.80211e-07	5.79137e-08
class_Deferribacteres	0.00234072	0.060048	-0.799039	0.0653491	0.0953008	0.0317081
class_Deinococci	1.2727	0.973486	72.7386	8.2988e-07	4.84096e-06	8.61924e-07
class_Deltaproteobacteria	10.9	-1.12414	-34.3892	0.197212	0.246515	0.0816661
class_Epsilonproteobacteria	4.08521	-1.27497	113.205	0.00218763	0.00546909	0.00153409
class_Erysipelotrichi	14.3133	0.9833	4.795	0.000415534	0.00121197	0.000325886
class_Flavobacteria	2.08288	0.757332	121.449	0.00558261	0.012212	0.00362386
class_Fusobacteria	7.36739	0.317562	60.8686	0.653528	0.714797	0.237375
class_Gammaproteobacteria	13.1679	-0.101701	101.197	0.794338	0.84248	0.277503
class_Gemmatimonadetes	0.0739859	0.220072	-27.1426	0.018839	0.0366313	0.0108053
class_Holophagae	0.13643	-0.000494595	-7.53203	0.993378	0.993378	0.327331
class_Lentisphaeria	7.0985	-3.07656	-102.421	1.07881e-07	8.14642e-07	1.20515e-07
class_Mollicutes	1.58396	-0.447705	112.871	0.014227	0.0292909	0.00841116
class_Negativicutes	16.0911	-0.258593	77.0725	0.578278	0.652895	0.213267
class_Nitrospira	0.0681694	-0.0537825	-3.30345	0.0878933	0.123051	0.0413801
class_Opitutae	4.70128	-2.38067	-194.85	1.86118e-06	9.30588e-06	1.87232e-06
class_Planctomycetacia	1.33338	0.152362	-58.8761	0.247016	0.298123	0.100629
class_Spartobacteria	0.191407	-0.261813	16.395	0.0301274	0.0502124	0.0164454
class_Sphingobacteria	2.67829	0.407705	53.3762	0.121096	0.163014	0.0536125
class_Spirochaetes	1.94645	-0.504357	-129.13	0.281097	0.327946	0.112509
class_Synergistia	5.18091	-1.84922	-67.5794	0.00120947	0.00325626	0.000873653
class_Thermomicrobia	0.227513	-0.311199	19.4876	0.0300462	0.0502124	0.0164454
class_Thermotogae	-0.519	-0.533732	361.761	1.58895e-23	5.56131e-22	4.62584e-23
class_Verrucomicrobiae	12.5921	1.0388	7.57577	0.169051	0.219141	0.0713893
family_Acetobacteraceae	0.0941437	0.209172	56.6226	0.25684	0.344979	0.103895
family_Acholeplasmataceae	-3.15455	-1.12221	358.567	4.29354e-11	4.1218e-10	6.11093e-11
family_Acidaminococcaceae	12.9114	-0.79863	11.338	0.258734	0.344979	0.104441
family_Acidimicrobiaceae	0.0720129	0.0690871	-5.10259	0.0268577	0.0544719	0.0148291
family_Actinomycetaceae	7.65994	1.46315	78.0143	0.000191605	0.000689778	0.000158688
family_Aerococcaceae	3.85341	0.344013	88.3935	0.532487	0.613425	0.200223
family_Aeromonadaceae	-1.26881	0.69383	131.342	6.55284e-07	3.9317e-06	6.88025e-07
family_Alcaligenaceae	1.43001	-0.58024	51.7306	0.0170275	0.0371509	0.00982498
family_Alteromonadaceae	-0.087765	1.73314	7.22427	1.01573e-43	3.65664e-42	6.97023e-43
family_Anaerolineaceae	0.0381955	0.0641693	-2.70351	0.0412814	0.0772017	0.0213799
family_Aurantimonadaceae	0.00895761	-0.218543	13.1334	0.0347008	0.0680757	0.0185524
family_Bacillaceae	1.14233	0.560101	68.4775	0.0156139	0.0345909	0.00909126
family_Bacteriovoracaceae	-0.792172	-0.469815	109.653	2.66162e-05	0.000119773	2.4353e-05
family_Bacteroidaceae	19.2447	-2.01582	-53.3274	6.44602e-07	3.9317e-06	6.80689e-07
family_Bdellovibrionaceae	-1.19211	0.226557	108.616	6.95294e-07	4.00489e-06	7.26066e-07
family_Beijerinckiaceae	6.61928e-17	1	-8.2377e-15	5.62754e-68	2.70122e-66	5.69103e-67
family_Beutenbergiaceae	0.128938	0.128596	-10.8267	0.000302576	0.00106271	0.000244278
family_Bifidobacteriaceae	10.5826	1.96995	28.1346	0.00641988	0.0154077	0.00408456
family_Bogoriellaceae	-5.48085	-0.842256	537.412	1.50821e-09	1.35739e-08	1.89408e-09
family_Bradyrhizobiaceae	0.238875	0.868224	70.3151	1.19358e-06	6.15291e-06	1.2099e-06
family_Brevibacteriaceae	0.407709	0.76928	61.1171	0.0001541	0.000568984	0.000128736
family_Brucellaceae	-0.62555	0.261173	59.0609	0.0250814	0.0523438	0.0139688
family_Burkholderiaceae	-0.0858395	1.47951	51.8812	2.93748e-12	3.02141e-11	4.30853e-12
family_Campylobacteraceae	5.05625	-1.19871	-57.7803	0.0032921	0.00894457	0.00222731
family_Cardiobacteriaceae	2.19707	0.27406	-6.59894	0.253948	0.344979	0.102942
family_Carnobacteriaceae	2.72462	0.652653	54.7016	0.0061139	0.0151357	0.00394114
family_Caulobacteraceae	0.558121	0.822964	48.6521	6.96048e-05	0.00030373	6.07914e-05
family_Cellulomonadaceae	-0.191018	0.148551	28.1822	0.240037	0.338012	0.09834
family_Chitinophagaceae	1.18492	1.15271	11.4621	2.16191e-06	1.0735e-05	2.15232e-06
family_Chloroplast	-4.87023	0.85793	425.385	2.02282e-07	1.32403e-06	2.22098e-07
family_Chromatiaceae	0.0233721	-0.00534605	2.43311	0.902893	0.922103	0.305431
family_Clostridiaceae	14.1963	0.803462	22.7296	0.000894386	0.00286204	0.000671291
family_Comamonadaceae	0.720977	0.575174	46.9398	0.0708168	0.118577	0.0340175
family_Conexibacteraceae	-1.11479e-16	1.58496	4.4887e-15	6.03571e-81	8.69142e-79	7.24826e-80
family_Coriobacteriaceae	12.2539	1.70045	50.2145	8.5583e-05	0.000352113	7.4073e-05
family_Corynebacteriaceae	3.38078	1.36683	57.4509	8.50165e-07	4.70861e-06	8.78246e-07
family_Cryomorphaceae	0.00427387	-0.104272	6.26622	0.0349834	0.0680757	0.01862
family_Cyclobacteriaceae	-0.762716	-0.360905	93.3727	0.00101365	0.00317317	0.000746231
family_Cystobacteraceae	0.108071	-0.0520648	-3.50492	0.0961049	0.155496	0.0448202
family_Cytophagaceae	0.975015	-0.264131	53.5983	0.192287	0.274151	0.0799711
family_Deferribacteraceae	0.0211736	0.061649	-1.49826	0.0503074	0.0894353	0.0255046
family_Deinococcaceae	-0.223512	1.54443	32.6659	7.13601e-19	1.46798e-17	1.71392e-18
family_Dermabacteraceae	-0.414471	0.306921	86.542	0.171958	0.252673	0.072269
family_Dermacoccaceae	0.0233721	-0.00534605	2.43311	0.902893	0.922103	0.305431
family_Dermatophilaceae	-1.24257	-0.353435	123.471	1.55588e-16	2.24047e-15	3.08198e-16
family_Desulfomicrobiaceae	-1.4447	-0.191328	144.184	0.00345183	0.00920488	0.00232718
family_Desulfovibrionaceae	8.40615	-1.17404	29.454	0.169008	0.252673	0.0713893
family_Dietziaceae	-2.00409	0.200254	196.277	0.182661	0.265688	0.076298
family_Enterobacteriaceae	11.0886	-0.686227	67.0022	0.151672	0.232348	0.0652565
family_Enterococcaceae	3.52245	1.13366	27.641	0.0444391	0.0820414	0.0228919
family_Erysipelotrichaceae	13.3942	0.863467	66.0282	0.00105696	0.00323833	0.000772194
family_Erythrobacteraceae	0.0800419	-0.249185	14.1202	0.0208315	0.0441138	0.0118421
family_Eubacteriaceae	10.4965	1.00727	65.9996	0.0804017	0.131566	0.0382392
family_Family_I	0.0732485	0.21327	-5.18311	0.0492656	0.088678	0.0251089
family_Flammeovirgaceae	0.0864398	-0.149037	7.56032	0.161786	0.245233	0.0689269
family_Flavobacteriaceae	1.55617	0.848543	60.9838	0.00227456	0.00629878	0.00158924
family_Fusobacteriaceae	6.20474	0.293323	85.0935	0.677907	0.756734	0.243924
family_Gemmatimonadaceae	-1.6888	-0.0181446	132.126	0.803136	0.856678	0.280068
family_Geobacteraceae	0.26361	0.0483412	-9.29491	0.666469	0.755682	0.24071
family_Geodermatophilaceae	-1.10625	0.96577	116.285	8.38312e-05	0.000352113	7.28852e-05
family_Halomonadaceae	-0.396505	1.59923	50.9181	2.31506e-12	2.56437e-11	3.50255e-12
family_Helicobacteraceae	0.587379	0.134662	44.04	0.700903	0.770458	0.250789
family_Holophagaceae	0.0967319	-0.0017078	1.09978	0.976918	0.983749	0.325318
family_Hydrogenophilaceae	0.159109	0.144181	1.0814	0.247721	0.339732	0.10063
family_Hyphomicrobiaceae	-0.232931	0.0212895	80.4819	0.884143	0.915946	0.300145
family_Iamiaceae	0.00269651	-0.065788	3.95354	0.0355384	0.0682337	0.0188632
family_Idiomarinaceae	0.20062	-0.0790448	-7.64519	0.107992	0.170888	0.0483682
family_Incertae_Sedis_XI	3.74718	0.577457	71.388	0.241772	0.338012	0.0988403
family_Intrasporangiaceae	-0.0149531	0.915313	40.4218	1.1964e-06	6.15291e-06	1.2099e-06
family_Kineosporiaceae	0.359205	-0.253009	-6.62673	0.00197556	0.00557806	0.00140071
family_Lachnospiraceae	19.5256	-0.0647523	5.8102	0.650773	0.743741	0.236822
family_Lactobacillaceae	5.76041	1.84624	25.5342	0.000144592	0.000547929	0.000121321
family_Legionellaceae	-0.174571	0.935993	22.9121	4.54895e-18	8.18812e-17	9.82081e-18
family_Leptospiraceae	-0.0684255	-0.0790677	16.7542	0.302352	0.392241	0.119784
family_Leptotrichiaceae	2.08508	0.28523	14.8972	0.317996	0.407571	0.125722
family_Leuconostocaceae	5.11748	1.55719	32.4247	0.000628907	0.00210611	0.000483361
family_Methylobacteriaceae	1.08737	0.195291	25.421	0.378135	0.463394	0.14678
family_Methylococcaceae	0.00734682	0.118288	-0.519804	0.0595137	0.103253	0.0291714
family_Methylophilaceae	0.13012	1.25916	-10.9885	3.41858e-36	9.84552e-35	1.64215e-35
family_Microbacteriaceae	0.926581	0.516859	9.36371	0.0256924	0.0528529	0.0142266
family_Micrococcaceae	5.62446	0.710416	84.1922	0.0668446	0.113243	0.032352
family_Micromonosporaceae	0.18036	-0.0875795	-2.25874	0.171314	0.252673	0.0721861
family_Moraxellaceae	3.28618	1.02256	93.9818	0.000807386	0.00264235	0.000613509
family_Mycobacteriaceae	-0.588091	0.339898	74.1565	0.00388685	0.00999477	0.00257529
family_Mycoplasmataceae	-0.25022	1.10081	40.6995	3.10566e-16	4.06559e-15	6.02759e-16
family_Neisseriaceae	3.80967	-0.838282	-12.5071	0.006897	0.0162814	0.00433076
family_Nitrospiraceae	-0.783976	-0.222992	77.9015	8.63329e-13	1.03599e-11	1.32706e-12
family_Nocardiaceae	0.0296917	0.425107	50.201	0.00711965	0.016536	0.00445601
family_Nocardioidaceae	-0.583366	-0.170017	111.97	0.400682	0.480819	0.154286
family_Nocardiopsaceae	-0.525358	0.0779663	43.0397	0.00386653	0.00999477	0.00257069
family_Oceanospirillaceae	0.576185	-0.0499376	-10.8254	0.674866	0.756734	0.243285
family_Opitutaceae	-0.796097	-0.249649	80.3118	1.65489e-17	2.64782e-16	3.45626e-17
family_Oscillospiraceae	15.764	-0.859452	-16.3167	0.0177766	0.0382064	0.0102265
family_Oxalobacteraceae	5.09347	-0.5064	-42.6841	0.327899	0.414188	0.129106
family_Paenibacillaceae	0.545593	0.159859	10.8812	0.509064	0.591171	0.192546
family_Pasteurellaceae	10.6056	-0.192507	-22.8737	0.731372	0.785952	0.258324
family_Peptococcaceae	0.700176	0.291352	83.7268	0.275783	0.361025	0.110857
family_Peptostreptococcaceae	11.8136	1.64792	17.091	0.00145779	0.00428412	0.00104908
family_Phyllobacteriaceae	-1.65482	0.0399916	182.445	0.721809	0.785952	0.25636
family_Planctomycetaceae	-1.2445	0.146776	125.798	0.136046	0.212942	0.05941
family_Planococcaceae	1.19726	-0.36599	18.8037	0.07416	0.122748	0.0354462
family_Porphyromonadaceae	15.8484	-2.11868	-32.0643	3.72209e-08	2.82096e-07	4.36083e-08
family_Prevotellaceae	17.6752	-2.35571	-52.8376	0.000115082	0.000447885	9.82763e-05
family_Promicromonosporaceae	0.13086	-0.387171	16.0792	0.00118308	0.00354925	0.000861068
family_Propionibacteriaceae	-0.12248	0.85138	16.9566	2.73465e-29	6.56315e-28	1.05089e-28
family_Pseudomonadaceae	9.12509	1.01048	-10.2116	0.000391549	0.00134245	0.000308334
family_Pseudonocardiaceae	0.0562639	0.090294	12.8351	0.379726	0.463394	0.147101
family_Psychromonadaceae	0.0755771	0.00243401	-1.28611	0.955517	0.968975	0.320413
family_Puniceicoccaceae	0.552377	-1.45686	118.644	0.00172149	0.0049579	0.00122509
family_Rhizobiaceae	-0.00897446	-0.0845339	9.13313	0.106779	0.170846	0.0479725
family_Rhodobacteraceae	0.961243	0.167795	52.6456	0.479532	0.561404	0.182093
family_Rhodocyclaceae	0.900277	-0.581026	15.3387	0.00448611	0.0113333	0.00296212
family_Rhodospirillaceae	-1.09857	-0.0115222	108.296	0.874693	0.912723	0.29799
family_Rikenellaceae	14.7907	-1.5805	-16.051	0.000109717	0.000438866	9.41131e-05
family_Rubrobacteraceae	0.0381955	0.0641693	-2.70351	0.0412814	0.0772017	0.0213799
family_Ruminococcaceae	18.6353	0.371711	-14.4007	0.0453387	0.0826428	0.0232929
family_Salinisphaeraceae	0.126392	0.0097194	-4.88697	0.82307	0.871486	0.284951
family_Shewanellaceae	-0.73453	0.045842	96.4411	0.68546	0.759279	0.246181
family_Sinobacteraceae	-0.536657	0.933218	46.6835	3.14084e-09	2.66047e-08	3.86854e-09
family_Solirubrobacteraceae	0.253909	-0.022099	-2.002	0.860467	0.904433	0.294602
family_Sphaerobacteraceae	0.0125222	-0.30551	18.3597	0.0346602	0.0680757	0.0185524
family_Sphingobacteriaceae	0.688749	0.312694	74.3754	0.190179	0.273858	0.079266
family_Sphingomonadaceae	1.65849	0.58916	37.2521	0.0149147	0.0335581	0.00873709
family_Spirochaetaceae	3.8849	-0.47684	-175.466	0.336204	0.420986	0.132105
family_Sporolactobacillaceae	0.0980362	-0.0626746	1.30062	0.366804	0.455343	0.143033
family_Staphylococcaceae	2.24368	1.61194	37.8628	4.41097e-09	3.52877e-08	5.36417e-09
family_Streptococcaceae	11.8525	1.54513	83.7811	9.20604e-06	4.4189e-05	8.7137e-06
family_Streptomycetaceae	-1.35297	-0.0450472	148.916	0.414756	0.493594	0.159385
family_Streptosporangiaceae	0.00367341	0.0591442	-0.259902	0.0604665	0.103657	0.029563
family_Succinivibrionaceae	3.9094	0.985365	-7.79	0.140685	0.217835	0.0612965
family_Sutterellaceae	11.0709	-0.612957	-65.5081	0.386684	0.46792	0.149495
family_Synergistaceae	4.38791	-1.13271	-32.2954	0.0559395	0.0982352	0.0278456
family_Syntrophomonadaceae	1.56014	-0.290683	-31.967	0.270737	0.357672	0.109058
family_Thermaceae	0.563451	0.914975	47.0055	1.50892e-05	7.0092e-05	1.40063e-05
family_Thermoactinomycetaceae	0	1	7.13298e-16	5.62754e-68	2.70122e-66	5.69103e-67
family_Thermoanaerobacteraceae	-1.05992	-4.3133e-16	81.9982	1	1	0.327331
family_Thermotogaceae	0.0493215	-0.041551	3.02843	0.473999	0.559474	0.180348
family_Trueperaceae	-1.26825	-0.126082	122.211	0.00620145	0.0151357	0.00397189
family_Tsukamurellaceae	-0.413235	0.404581	73.4283	0.0117281	0.026807	0.0070421
family_Veillonellaceae	14.7793	0.695657	-43.5996	0.31983	0.407571	0.126187
family_Verrucomicrobiaceae	11.1561	0.851703	103.171	0.247194	0.339732	0.100629
family_Vibrionaceae	-1.76914	-0.626066	185.299	6.87195e-08	4.71219e-07	7.90659e-08
family_Victivallaceae	8.60197	-3.02462	-126.5	6.61758e-08	4.71219e-07	7.65979e-08
family_Xanthomonadaceae	1.22132	-0.0790378	40.6193	0.72714	0.785952	0.257303
genus_Abiotrophia	4.17062	0.583969	25.381	0.289969	0.349734	0.115593
genus_Acetanaerobacterium	1.54363	-0.0797416	20.0422	0.755595	0.820443	0.265902
genus_Acetivibrio	5.91023	-0.706498	-28.3002	0.134853	0.171829	0.0591578
genus_Acetobacter	0.37903	1.21875	-12.7204	4.67021e-31	4.61183e-30	1.90925e-30
genus_Acholeplasma	-3.20515	0.136457	176.587	0.460631	0.537119	0.17561
genus_Achromobacter	-1.62435	1.01941	81.046	5.03515e-15	2.01406e-14	8.7952e-15
genus_Acidaminococcus	4.54287	0.446967	-36.2198	0.577155	0.653696	0.213263
genus_Acinetobacter	2.02127	1.17448	79.5579	0.000262864	0.000565067	0.000213112
genus_Actinobacillus	0.321887	-0.0956347	-8.10228	0.0231384	0.037496	0.0130761
genus_Actinobaculum	1.1502	1.69775	31.5876	1.81715e-09	5.17316e-09	2.25261e-09
genus_Actinomyces	7.15584	1.49301	48.0363	0.000257811	0.000558001	0.000209901
genus_Adhaeribacter	-0.70399	1.40469	35.6205	2.50619e-37	3.04599e-36	1.30148e-36
genus_Adlercreutzia	7.35956	1.48797	19.94	0.00853708	0.0149045	0.00524072
genus_Aerococcus	0.956859	2.084	-42.8783	3.47411e-19	1.96039e-18	8.44972e-19
genus_Aeromicrobium	-4.75767	-1.01095	237.2	3.36449e-25	2.59312e-24	1.0957e-24
genus_Aeromonas	0.231948	1.62232	-2.09826	1.95573e-17	9.3638e-17	4.04065e-17
genus_Aggregatibacter	3.3063	-0.424351	-60.166	0.122561	0.156798	0.0541361
genus_Agromyces	1.49945e-16	1	-8.53701e-15	3.4498e-83	7.78669e-82	4.73469e-82
genus_Akkermansia	10.5317	0.707212	61.6394	0.344959	0.411347	0.135269
genus_Alcaligenes	1.02553	2.36356	-48.7336	6.68144e-38	8.44535e-37	3.5661e-37
genus_Algoriphagus	-3.18655	-0.444658	158.843	1.36921e-43	2.16335e-42	9.07188e-43
genus_Alistipes	15.3423	-1.49661	-32.8865	0.000239371	0.000521664	0.000195717
genus_Allisonella	6.58785	-1.17762	24.2509	0.117471	0.150898	0.0521278
genus_Allobaculum	-1.89532	0.108882	100.621	0.0345055	0.054169	0.0185524
genus_Alloscardovia	1.27295	0.876569	23.4787	0.0109309	0.0187726	0.00662554
genus_Amycolatopsis	-0.126041	0.839959	5.96009	3.52013e-48	6.17978e-47	2.81821e-47
genus_Anaerobiospirillum	-2.32645	-1.01286	222.947	0.0957466	0.131547	0.0447617
genus_Anaerococcus	2.51179	0.862027	52.861	0.0408362	0.0617428	0.021264
genus_Anaerofilum	6.76672	-0.00739076	-2.6055	0.985145	1	0.327331
genus_Anaerofustis	1.66496	0.683729	70.4338	0.0516278	0.0755295	0.0259006
genus_Anaeroglobus	0.261018	-0.011073	38.1316	0.968556	0.99695	0.323655
genus_Anaerosporobacter	1.19432	-1.1629	52.9418	2.06985e-06	5.19106e-06	2.0714e-06
genus_Anaerostipes	12.7304	1.46985	20.1733	1.14186e-05	2.73353e-05	1.07549e-05
genus_Anaerotruncus	8.21134	0.709607	68.2916	0.0489051	0.0732417	0.0249915
genus_Anaerovibrio	0.124212	-0.0513333	-2.59382	0.100909	0.132863	0.0458368
genus_Anaerovorax	3.79513	-0.128368	-8.45038	0.848061	0.893291	0.291502
genus_Arcanobacterium	-0.154085	0.00988848	21.4461	0.954201	0.985385	0.320413
genus_Arcobacter	-1.13487	0.833054	52.4813	7.86559e-34	8.87688e-33	3.59838e-33
genus_Arthrobacter	-2.18066	-0.262111	123.267	0.0362036	0.0559146	0.0190952
genus_Asticcacaulis	-0.526876	2.34392	23.9694	5.63037e-23	3.86782e-22	1.59094e-22
genus_Atopobium	4.14338	1.48259	56.5405	6.86049e-05	0.000157095	6.01917e-05
genus_Atopostipes	-1.36765	0.198886	79.6582	0.0880825	0.122079	0.0413801
genus_Azospirillum	0	1	-1.08341e-16	4.82362e-107	2.17752e-105	1.32404e-105
genus_Bacillariophyta	-0.0885588	1.49276	3.93959	1.53703e-30	1.47183e-29	6.15273e-30
genus_Bacteroides	20.0818	-1.93684	-65.0742	1.13097e-06	2.8591e-06	1.1559e-06
genus_Barnesiella	8.22211	-0.484621	-56.9175	0.608932	0.682349	0.223287
genus_Bdellovibrio	-0.774959	0.932068	38.5637	7.06663e-33	7.70019e-32	3.08592e-32
genus_Beijerinckia	-0.0917069	0.388617	4.08398	2.1911e-13	7.69319e-13	3.47938e-13
genus_Bifidobacterium	10.1492	2.07753	20.6182	0.00665426	0.0119474	0.00421971
genus_Blastococcus	-2.39776	0.478309	114.494	0.0014911	0.00292663	0.00106507
genus_Blastomonas	0.0521008	-0.0593955	0.259182	0.0594155	0.0849561	0.0291714
genus_Blautia	15.3988	0.936642	30.5402	0.000217595	0.00048084	0.00017944
genus_Bosea	-0.465146	1.18064	38.6367	1.79463e-09	5.15548e-09	2.23913e-09
genus_Brachybacterium	-0.534092	0.293827	44.5965	0.143123	0.181635	0.0622177
genus_Bradyrhizobium	0.919541	0.815689	2.23914	2.45647e-06	6.11216e-06	2.43296e-06
genus_Brevibacillus	-1.01103	0.749373	50.4085	1.27071e-28	1.14727e-27	4.78744e-28
genus_Brevibacterium	0.233357	0.797344	39.1684	0.00013348	0.000297041	0.000112489
genus_Brevundimonas	-0.296264	1.18675	24.8179	3.30972e-15	1.35828e-14	5.88834e-15
genus_Bulleidia	1.41747	0.218494	0.863673	0.530444	0.613994	0.199846
genus_Butyricicoccus	13.4622	0.37282	27.3213	0.151812	0.188979	0.0652565
genus_Butyricimonas	12.0016	-1.60665	-52.3511	0.00820516	0.0144851	0.00506935
genus_Butyrivibrio	0.277393	0.0424202	21.9111	0.809648	0.870234	0.281827
genus_Caldalkalibacillus	0.000884565	2.58431	-0.0402323	2.412e-206	7.62192e-204	4.6345e-204
genus_Caloramator	-0.0917069	0.388617	4.08398	2.1911e-13	7.69319e-13	3.47938e-13
genus_Campylobacter	4.72499	-1.25019	-27.7632	0.00236552	0.00453032	0.00164086
genus_Capnocytophaga	0.22733	1.23097	-4.35689	9.31014e-32	9.80668e-31	3.9753e-31
genus_Cardiobacterium	2.14844	0.0850104	-5.42438	0.712652	0.78311	0.25422
genus_Carnobacterium	0.124212	-0.0513333	-2.59382	0.100909	0.132863	0.0458368
genus_Catenibacterium	3.05571	0.15433	31.3783	0.842758	0.892213	0.290699
genus_Catonella	-0.321717	0.664329	20.1608	3.35607e-09	9.4689e-09	4.1073e-09
genus_Caulobacter	-1.45754	-0.0131064	77.1758	0.816016	0.874106	0.28353
genus_Cellulomonas	-1.41952	0.267243	64.3496	6.44755e-07	1.65644e-06	6.80689e-07
genus_Cellulosimicrobium	0.0340326	-0.061514	0.976638	0.0508695	0.0747664	0.025587
genus_Cellvibrio	-1.91998	-0.0972269	101.482	0.15047	0.188979	0.0651169
genus_Cerasicoccus	0.896333	-0.303489	-19.2507	0.106465	0.139535	0.0479725
genus_Cetobacterium	0.920201	-0.203863	-25.6379	0.152395	0.188979	0.0652597
genus_Chitinophaga	-0.14288	0.511888	6.49333	1.81527e-19	1.04296e-18	4.4717e-19
genus_Chryseobacterium	0.439184	0.553628	55.799	0.0124751	0.0210809	0.00746731
genus_Citrobacter	-0.534523	-0.794963	54.8781	3.54966e-27	2.95182e-26	1.24008e-26
genus_Cloacibacillus	8.52435	-2.00882	-114.033	0.000359097	0.000761575	0.000286299
genus_Cloacibacterium	-0.0316314	0.927365	25.9171	0.00012408	0.000280066	0.000105492
genus_Clostridium	11.0765	1.43944	-25.0613	0.0115533	0.0196281	0.00695889
genus_Collinsella	11.0077	1.51761	19.3004	0.013172	0.0221401	0.00785997
genus_Conexibacter	0.0593828	0.617294	-2.63173	3.12534e-25	2.46902e-24	1.03537e-24
genus_Coprobacillus	6.23284	1.43473	68.5402	0.00502017	0.00916979	0.00329213
genus_Coprococcus	15.6067	-0.278185	-17.7045	0.376346	0.443751	0.146381
genus_Corynebacterium	1.95397	1.17032	75.6671	3.06786e-05	7.23466e-05	2.7937e-05
genus_Cronobacter	0.14247	-0.0494235	-3.31516	0.112931	0.146255	0.0503457
genus_Cryptobacterium	0.143655	1.3661	51.4437	7.55616e-06	1.83673e-05	7.24151e-06
genus_Cytophaga	0.241502	0.019613	-7.25999	0.647053	0.719961	0.236363
genus_Deinococcus	-0.767863	1.76544	37.507	3.63146e-28	3.10146e-27	1.29215e-27
genus_Denitrobacterium	-2.30031	1.319	114.627	0.000859545	0.00177527	0.00065022
genus_Dermabacter	-0.296072	3.19998	14.8637	3.74063e-37	4.37792e-36	1.89141e-36
genus_Derxia	0.891492	-0.79495	9.32935	7.56047e-08	2.04197e-07	8.64699e-08
genus_Desemzia	0.134207	0.00756951	-3.01659	0.861679	0.901625	0.294602
genus_Desulfomicrobium	0.124212	-0.0513333	-2.59382	0.100909	0.132863	0.0458368
genus_Desulfosporosinus	-1.41321	0.140541	68.9615	8.86143e-11	2.71865e-10	1.20756e-10
genus_Desulfovibrio	7.29178	-1.0755	-39.0375	0.169029	0.208645	0.0713893
genus_Devosia	-1.27283	-0.424792	69.2149	2.52478e-17	1.19079e-16	5.16085e-17
genus_Dialister	8.57584	1.48908	53.4783	0.116847	0.150709	0.051971
genus_Dietzia	-3.16653	-0.941883	170.728	2.10312e-15	8.86114e-15	3.81227e-15
genus_Dolosigranulum	2.1951	-0.190087	16.0264	0.366993	0.434344	0.143033
genus_Dorea	14.2289	1.07978	24.8517	3.69914e-05	8.59506e-05	3.33693e-05
genus_Dyadobacter	0.51411	-0.0727359	-10.0545	0.427414	0.500233	0.16327
genus_Dysgonomonas	-0.937519	0.156162	43.3349	3.69483e-06	9.12162e-06	3.60375e-06
genus_Eggerthella	4.47935	0.950567	69.3786	0.0986769	0.132863	0.045687
genus_Empedobacter	-0.0808396	0.585414	17.1455	4.96386e-05	0.000114495	4.41562e-05
genus_Enhydrobacter	0.456544	0.407317	52.1286	0.0500282	0.0745703	0.0254301
genus_Enterococcus	2.8624	1.28685	29.4261	0.0242484	0.0388959	0.0136233
genus_Escherichia/Shigella	0.357737	0.637921	20.6508	0.00834326	0.0146471	0.00513815
genus_Ethanoligenens	1.52786e-16	1	-9.21422e-15	6.92198e-83	1.45823e-81	8.86675e-82
genus_Eubacterium	9.79083	0.991489	41.0115	0.0877557	0.122079	0.0413801
genus_Exiguobacterium	-0.148116	0.486721	6.72813	3.67052e-18	1.9998e-17	8.49718e-18
genus_Facklamia	-2.04473	0.225098	108.252	0.106859	0.139535	0.0479725
genus_Faecalibacterium	17.7926	-0.46792	-85.8905	0.211412	0.257939	0.0871705
genus_Fastidiosipila	-2.04552	0.156526	101.481	2.46937e-14	9.40145e-14	4.16205e-14
genus_Fervidobacterium	-0.705476	-0.0200648	37.4616	0.7482	0.81528	0.263783
genus_Filifactor	1.06818e-17	1	4.98654e-16	1.93048e-108	1.52508e-106	9.27324e-107
genus_Finegoldia	2.95223	1.292	21.5355	0.00199622	0.00389386	0.00141015
genus_Flavobacterium	0.395667	0.346829	38.369	0.0648868	0.0919472	0.0315635
genus_Fructobacillus	-2.09391	0.503655	111.072	3.264e-05	7.64019e-05	2.95829e-05
genus_Fusobacterium	4.60968	-0.0168841	42.0542	0.971796	0.997038	0.324174
genus_Gardnerella	0.251891	0.623738	14.9525	0.0390883	0.0595127	0.0204533
genus_Gemella	1.58527	0.683264	51.5803	0.024103	0.0388599	0.0135813
genus_Gemmata	-0.157766	1.92752	7.14036	9.3949e-45	1.56252e-43	6.68581e-44
genus_Gemmatimonas	-3.79655	0.251352	176.75	4.23643e-14	1.57496e-13	7.01727e-14
genus_Geobacillus	-1.31309	-0.26919	67.5654	7.97071e-14	2.92877e-13	1.30899e-13
genus_Geobacter	-2.75326	-0.0543912	144.31	0.542113	0.625211	0.203444
genus_Georgenia	-4.03556	-1.27822	216.914	1.21539e-21	7.83802e-21	3.28914e-21
genus_Gillisia	-0.88803	-0.188696	44.2739	1.93184e-15	8.24949e-15	3.53515e-15
genus_Gordonia	-2.99663	0.229307	148.666	7.83071e-15	3.01769e-14	1.33152e-14
genus_Gordonibacter	3.01923	1.36897	65.7378	0.00512752	0.00931205	0.00334254
genus_Gp1	-0.726227	0.567453	41.5896	1.17394e-09	3.43486e-09	1.50376e-09
genus_Gp2	0.0700918	-0.0573161	-0.453939	0.0687231	0.0965178	0.0330945
genus_Gp3	-0.88803	-0.188696	44.2739	1.93184e-15	8.24949e-15	3.53515e-15
genus_Gp4	-0.96501	0.383123	62.1426	0.0247127	0.0394404	0.0138437
genus_GpI	-4.28042	9.57535e-10	213.406	1	1	0.327331
genus_Haemophilus	2.82183	-0.176825	-5.04697	0.560581	0.639507	0.20834
genus_Hallella	1.64991	-0.0247386	-15.597	0.873394	0.910867	0.29799
genus_Halobacillus	-1.29058	0.0987571	64.0271	3.86685e-13	1.3139e-12	5.99185e-13
genus_Halomonas	-0.54581	1.1109	32.1234	2.69987e-10	8.04868e-10	3.57768e-10
genus_Helcococcus	-3.31232	-0.266012	170.006	0.034627	0.054169	0.0185524
genus_Helicobacter	0.657328	0.0796197	22.0523	0.819813	0.875205	0.284335
genus_Hespellia	-0.447266	0.622547	25.4607	1.0064e-08	2.76541e-08	1.19366e-08
genus_Holdemania	8.25994	0.510883	25.1616	0.151557	0.188979	0.0652565
genus_Holophaga	-0.946771	-0.201178	47.2025	8.3331e-16	3.81632e-15	1.60115e-15
genus_Howardella	5.8758	0.186498	47.3146	0.832552	0.885812	0.287715
genus_Hydrocarboniphaga	-3.28276	0.326925	160.157	5.04484e-11	1.59417e-10	7.07543e-11
genus_Hydrogenoanaerobacterium	0.0521008	-0.0593955	0.259182	0.0594155	0.0849561	0.0291714
genus_Hydrogenophilus	-1.26433	1.05754	69.9939	5.53761e-15	2.18736e-14	9.58573e-15
genus_Hymenobacter	-1.36479	-0.0794504	100.03	0.606096	0.681588	0.222672
genus_Hyphomicrobium	-0.498865	0.920298	38.5767	4.10072e-15	1.66132e-14	7.22869e-15
genus_Jeotgalicoccus	-1.08579	0.0718851	50.5494	2.15051e-07	5.6162e-07	2.3345e-07
genus_Johnsonella	-0.708315	0.31434	36.6935	0.00241342	0.00459421	0.00166806
genus_Jonquetella	-0.389566	0.618242	26.3122	0.00327908	0.00613131	0.00222634
genus_Kineococcus	0.124212	-0.0513333	-2.59382	0.100909	0.132863	0.0458368
genus_Kitasatospora	-0.969826	-2.04011e-16	45.1507	1	1	0.327331
genus_Klebsiella	-1.48762	-0.524292	84.5634	2.83611e-15	1.17923e-14	5.0929e-15
genus_Kocuria	0.0700407	0.782369	1.01818	1.3266e-15	5.98864e-15	2.52373e-15
genus_Lachnobacterium	8.1123	1.86256	5.56092	0.000899744	0.00183432	0.000672685
genus_Lactobacillus	3.57003	1.65198	58.3693	0.000872438	0.0017902	0.000657385
genus_Lactococcus	6.78261	2.43506	68.134	9.98549e-08	2.67408e-07	1.12862e-07
genus_Lactonifactor	-1.77467	-0.100709	110.744	0.600025	0.677171	0.220864
genus_Legionella	-0.0917069	0.388617	4.08398	2.1911e-13	7.69319e-13	3.47938e-13
genus_Leptotrichia	1.49557	0.0203399	15.7367	0.940267	0.974178	0.316403
genus_Leuconostoc	3.76294	1.1361	60.3261	0.0148187	0.0246459	0.0087074
genus_Lishizhenia	-1.40749	-0.299077	70.1724	4.1269e-18	2.07e-17	9.01088e-18
genus_Magnetospirillum	0.17011	0.0134014	-4.46726	0.758131	0.820443	0.266307
genus_Mannheimia	0.198155	-0.0438996	-5.52081	0.152499	0.188979	0.0652597
genus_Marinomonas	0.0509425	2.94743	-2.30244	1.34957e-104	5.33079e-103	3.24138e-103
genus_Marmoricola	-0.150479	0.804199	7.11055	1.84978e-43	2.78349e-42	1.18475e-42
genus_Megamonas	6.78492	0.165026	-71.0649	0.844214	0.892213	0.290699
genus_Megasphaera	5.21628	1.99583	8.48622	0.0225283	0.0366956	0.0127689
genus_Methylobacterium	0.13896	0.0645228	31.2727	0.726176	0.79402	0.257303
genus_Micrococcus	0.353251	0.466769	31.115	0.0362737	0.0559146	0.0190952
genus_Mitsuokella	4.37599	0.917579	-47.5612	0.214938	0.261233	0.0884346
genus_Mobiluncus	0.717456	-0.474828	42.7043	0.108265	0.140789	0.0483778
genus_Mogibacterium	3.20998	1.2081	95.3372	0.05332	0.0776458	0.0266106
genus_Moraxella	1.13499	-1.0641	13.4375	8.13547e-06	1.96245e-05	7.7385e-06
genus_Morganella	0.180201	-0.295884	4.11389	0.000130502	0.000292472	0.000110463
genus_Moryella	1.49325	0.943845	3.55251	0.000918198	0.00185994	0.000683821
genus_Mucilaginibacter	-1.873	-0.397992	93.381	1.03253e-19	6.27462e-19	2.64526e-19
genus_Mucispirillum	-1.40813	0.145689	68.5852	1.60612e-10	4.88013e-10	2.17328e-10
genus_Mycobacterium	-0.377727	0.633628	33.4083	8.56333e-07	2.18227e-06	8.79887e-07
genus_Mycoplasma	-0.397312	1.12977	23.9197	1.56264e-22	1.02874e-21	4.2893e-22
genus_Neisseria	1.25304	-0.720275	22.6607	0.00211891	0.00410783	0.00149134
genus_Nesterenkonia	0.0700918	-0.0573161	-0.453939	0.0687231	0.0965178	0.0330945
genus_Nocardia	-0.00409488	-0.104366	3.85925	0.0360934	0.0559146	0.0190952
genus_Nocardioides	-1.39626	0.381652	87.3468	0.000988203	0.00197641	0.000730295
genus_Nocardiopsis	-1.06822e-17	1	-5.78792e-16	5.12269e-108	2.69795e-106	1.64049e-106
genus_Novosphingobium	-0.966115	0.531133	68.3977	0.000503513	0.00105371	0.000393279
genus_Ochrobactrum	0.000342196	0.999747	-0.015564	1.96896e-185	3.11095e-183	1.89161e-183
genus_Odoribacter	10.934	-1.7735	-12.2679	0.000389431	0.000820402	0.000307929
genus_Olsenella	4.37057	0.822494	1.21198	0.201225	0.246462	0.0831487
genus_Opitutus	-0.0480085	-0.135863	6.56915	0.00148766	0.00292663	0.00106507
genus_Oribacterium	7.50803	-0.662771	-8.29494	0.0189056	0.0311155	0.0108113
genus_Ornithinimicrobium	-1.40749	-0.299077	70.1724	4.1269e-18	2.07e-17	9.01088e-18
genus_Oscillibacter	15.6655	-0.829682	-34.6002	0.0139204	0.0232743	0.00825528
genus_Oxalobacter	-1.28383	0.796314	70.8411	8.40512e-09	2.32984e-08	1.0031e-08
genus_Paenibacillus	-2.49171	0.520185	126.362	0.0104513	0.018047	0.00635487
genus_Paludibacter	-0.221506	2.70771	10.1019	1.14131e-49	2.25409e-48	9.96799e-49
genus_Papillibacter	-0.127325	-0.307286	17.5629	0.0375197	0.0575545	0.0196972
genus_Parabacteroides	15.5951	-2.18891	-43.2453	3.45408e-08	9.40938e-08	4.07165e-08
genus_Paracoccus	1	3.39148e-16	-1.78044e-14	1	1	0.327331
genus_Paraeggerthella	1.79465	6.38482	-80.3217	3.20829e-31	3.27039e-30	1.34011e-30
genus_Parapedobacter	-0.0917069	0.388617	4.08398	2.1911e-13	7.69319e-13	3.47938e-13
genus_Paraprevotella	10.5934	-0.543776	-24.8056	0.552586	0.632671	0.206167
genus_Parascardovia	0.00229193	1.25795	2.05509	2.11023e-28	1.85231e-27	7.79745e-28
genus_Parasegetibacter	0.0669849	0.459887	-2.96695	1.99948e-16	9.29168e-16	3.92027e-16
genus_Parasutterella	9.36545	-0.334503	-6.22029	0.657907	0.729469	0.238514
genus_Parvimonas	2.57907	1.10917	72.8207	0.0166442	0.027537	0.00963274
genus_Pectobacterium	-3.96906	0.395272	193.639	4.86429e-11	1.55264e-10	6.87237e-11
genus_Pediococcus	2.02019	0.383157	-13.8359	0.301132	0.360446	0.119547
genus_Pedobacter	-0.276966	0.975199	14.9415	1.33036e-23	9.55439e-23	3.99406e-23
genus_Pedomicrobium	-0.751975	0.101298	34.6786	0.0205001	0.033565	0.0116883
genus_Peptococcus	0.428438	0.103621	50.9194	0.71372	0.78311	0.25422
genus_Peptoniphilus	3.00692	1.29366	58.5952	0.00461657	0.0084816	0.00303782
genus_Peptostreptococcus	1.88259	0.425197	37.7245	0.172263	0.21181	0.072269
genus_Peredibacter	-2.57718	0.711645	130.873	2.43943e-11	7.86591e-11	3.49791e-11
genus_Perlucidibaca	-1.28853	1.62405e-10	64.2415	1	1	0.327331
genus_Phascolarctobacterium	13.3928	-0.779656	-35.7244	0.295832	0.355448	0.117686
genus_Phenylobacterium	-1.81365	-0.222326	90.8331	1.71748e-19	1.024e-18	4.34213e-19
genus_Phocaeicola	0.0680652	-0.123028	1.95328	0.0508266	0.0747664	0.025587
genus_Pirellula	-3.16198e-17	1	1.64823e-15	4.15062e-98	1.00892e-96	6.13472e-97
genus_Porphyrobacter	-0.103189	-0.0486346	7.6371	0.390896	0.459194	0.15082
genus_Porphyromonas	2.93267	0.111341	34.2051	0.788149	0.850017	0.275843
genus_Prevotella	17.6179	-2.12696	-64.4498	0.00248945	0.00471058	0.00171445
genus_Prolixibacter	-0.88803	-0.188696	44.2739	1.93184e-15	8.24949e-15	3.53515e-15
genus_Promicromonospora	-1.41669	-0.301032	70.6311	7.12697e-18	3.4648e-17	1.50484e-17
genus_Propionibacterium	-0.265971	0.890938	13.5173	1.92731e-42	2.76831e-41	1.15725e-41
genus_Prosthecobacter	-3.16198e-17	1	1.64823e-15	4.15062e-98	1.00892e-96	6.13472e-97
genus_Proteiniphilum	-0.126041	0.839959	5.96009	3.52013e-48	6.17978e-47	2.81821e-47
genus_Proteocatella	-3.16198e-17	1	1.64823e-15	4.15062e-98	1.00892e-96	6.13472e-97
genus_Proteus	-4.16657	2.49085	194.344	1.32117e-09	3.83018e-09	1.68115e-09
genus_Providencia	0.196871	-0.0813613	-4.11111	0.100857	0.132863	0.0458368
genus_Pseudidiomarina	0.124212	-0.0513333	-2.59382	0.100909	0.132863	0.0458368
genus_Pseudomonas	5.41012	1.15636	-20.5814	5.73724e-06	1.4054e-05	5.53956e-06
genus_Pseudonocardia	0.134628	0.00800458	-3.04039	0.854015	0.896574	0.293024
genus_Pseudoramibacter	2.48125e-17	1	-2.31374e-15	4.34799e-108	2.69795e-106	1.64049e-106
genus_Pseudorhodobacter	-0.611892	7.98982e-12	28.4869	1	1	0.327331
genus_Psychrilyobacter	-3.28137	0.326327	160.124	5.44618e-11	1.70395e-10	7.58296e-11
genus_Psychrobacter	-0.113684	1.3031	10.7592	1.03e-25	8.34568e-25	3.47208e-25
genus_Psychromonas	0.0169808	0.982477	-0.767479	5.4695e-104	1.9204e-102	1.1677e-102
genus_Pyramidobacter	0.0102165	0.0135838	7.28858	0.923104	0.959543	0.31172
genus_Ralstonia	-0.470575	0.95176	41.5624	2.40881e-07	6.23921e-07	2.58568e-07
genus_Raoultella	-1.29055	0.0984917	64.0362	2.36241e-13	8.20354e-13	3.72067e-13
genus_Rhizobium	0.124212	-0.0513333	-2.59382	0.100909	0.132863	0.0458368
genus_Rhodococcus	-0.906985	0.0484811	59.1406	0.665002	0.734757	0.240632
genus_Rhodopirellula	-2.29552	-0.487773	114.446	5.90105e-21	3.72947e-20	1.57479e-20
genus_Robinsoniella	-1.16534	-0.393393	79.617	0.00031326	0.000668853	0.000251845
genus_Roseburia	18.2741	-0.1796	-35.6702	0.564467	0.641625	0.20938
genus_Roseomonas	-3.5452	-0.753315	176.75	1.99417e-23	1.40035e-22	5.71889e-23
genus_Rothia	4.36213	0.821714	77.1241	0.0391729	0.0595127	0.0204533
genus_Rubellimicrobium	-3.13545	1.54825	148.429	1.86304e-24	1.40171e-23	5.86837e-24
genus_Rubrobacter	0.0105147	0.350718	-0.463886	1.16731e-11	3.8424e-11	1.69918e-11
genus_Ruminococcus	15.3573	0.273096	-22.0321	0.61187	0.683218	0.223937
genus_Salmonella	2.42016	-2.66318	21.3113	3.68321e-13	1.2651e-12	5.7537e-13
genus_Sandaracinobacter	0.0384039	1.29919	-1.706	1.61704e-39	2.12911e-38	8.87726e-39
genus_Sarcina	1.43517	2.56585	-65.2251	2.35796e-30	2.19152e-29	9.24627e-30
genus_Scardovia	2.0701	1.1149	51.3544	0.00613292	0.0110743	0.00394114
genus_Schwartzia	0.324786	1.47348	-7.33484	1.44191e-18	7.99373e-18	3.42041e-18
genus_Sediminibacterium	0.666664	1.3774	10.1983	1.00127e-09	2.95703e-09	1.29992e-09
genus_Segetibacter	-2.04228	2.57405e-10	101.82	1	1	0.327331
genus_Selenomonas	1.89092	-0.193085	8.22274	0.483614	0.561845	0.18328
genus_Serratia	-0.259192	1.91987	22.4978	7.32629e-15	2.85816e-14	1.25687e-14
genus_Sharpea	2.31914	0.255464	-17.5225	0.0611103	0.0869858	0.0298019
genus_Shewanella	-0.703996	-0.0611352	41.0902	0.361676	0.42966	0.141535
genus_Shuttleworthia	-0.433308	0.679512	64.848	0.00231931	0.00446892	0.00161464
genus_Singulisphaera	-0.999118	-0.218706	51.235	7.55796e-11	2.34148e-10	1.03729e-10
genus_Skermanella	-1.06265	-0.329493	56.4208	2.47179e-10	7.43892e-10	3.29819e-10
genus_Slackia	6.93487	1.87619	-27.7555	0.0295294	0.0466565	0.0162111
genus_Sneathia	1.04521	-0.0036367	-17.3774	0.990779	1	0.327331
genus_Solirubrobacter	-3.32521	-0.100605	172.434	0.0745889	0.104292	0.0355627
genus_Solitalea	0.0211016	0.685756	-0.930956	2.34937e-11	7.65361e-11	3.3941e-11
genus_Solobacterium	3.87861	0.855346	46.1563	0.0113315	0.0193555	0.0068468
genus_Sphaerobacter	-3.838	-0.815532	191.348	5.99977e-24	4.40914e-23	1.85938e-23
genus_Sphingobacterium	-0.0873447	0.525049	46.2737	0.00752171	0.0133532	0.00467718
genus_Sphingomonas	0.5891	0.700759	37.2364	0.00095962	0.00193146	0.00071191
genus_Spirosoma	0.0622202	-0.227282	5.87214	0.00372599	0.00688546	0.00249451
genus_Sporacetigenium	9.21488	1.4924	-7.34492	0.00907144	0.0157504	0.00553339
genus_Sporolactobacillus	0.0521008	-0.0593955	0.259182	0.0594155	0.0849561	0.0291714
genus_Staphylococcus	0.907934	1.33031	65.1072	1.4324e-07	3.80368e-07	1.58176e-07
genus_Stenotrophomonas	-0.0999119	0.250392	34.9341	0.00023055	0.00050593	0.000189311
genus_Streptococcus	10.7718	1.35959	79.9925	9.14703e-05	0.000207947	7.88136e-05
genus_Subdoligranulum	15.5074	1.00897	24.7057	0.0010328	0.0020526	0.000757425
genus_Succinivibrio	3.32845	1.80124	-74.1387	0.00252153	0.00474288	0.00173034
genus_Sutterella	4.48252	-1.75685	-49.541	0.000559868	0.00116394	0.000435527
genus_Syntrophococcus	0.144472	-0.182837	5.39375	0.0888881	0.122658	0.0416568
genus_Tannerella	0	1	-6.49064e-16	6.2305e-115	6.5628e-113	3.9905e-113
genus_Tepidimonas	-0.1289	0.573441	5.86414	5.84944e-23	3.93281e-22	1.62889e-22
genus_Terribacillus	-1.41669	-0.301032	70.6311	7.12697e-18	3.4648e-17	1.50484e-17
genus_Tetrathiobacter	-0.88803	-0.188696	44.2739	1.93184e-15	8.24949e-15	3.53515e-15
genus_Thermicanus	1.1384e-16	1	-6.68754e-15	4.14228e-98	1.00892e-96	6.13472e-97
genus_Thermoactinomyces	-0.14288	0.511888	6.49333	1.81527e-19	1.04296e-18	4.4717e-19
genus_Thermoanaerobacterium	-1.44972	0.0549441	67.0794	0.148566	0.187787	0.0644379
genus_Thermus	0.306856	0.911863	36.4349	1.71311e-05	4.07024e-05	1.58251e-05
genus_Treponema	1.57077	-0.429504	-30.6065	0.0289165	0.0459176	0.0159201
genus_Trichococcus	-0.893845	0.897992	49.8664	3.46953e-14	1.3052e-13	5.79693e-14
genus_Tropheryma	0.302459	0.0611696	-9.67602	0.281647	0.340998	0.112509
genus_Truepera	-1.40749	-0.299077	70.1724	4.1269e-18	2.07e-17	9.01088e-18
genus_Tsukamurella	-0.434105	0.89836	40.5569	5.90236e-09	1.65057e-08	7.08812e-09
genus_Turicella	0.120974	-0.137912	0.601803	0.0593643	0.0849561	0.0291714
genus_Turicibacter	10.3218	1.30623	-29.0685	0.0433621	0.0652496	0.0223971
genus_Ureaplasma	-2.19833	-0.467121	109.601	1.06695e-20	6.61093e-20	2.80833e-20
genus_Ureibacillus	0.124212	-0.0513333	-2.59382	0.100909	0.132863	0.0458368
genus_Vagococcus	-0.0936264	0.362141	4.16838	2.76665e-12	9.20276e-12	4.08919e-12
genus_Varibaculum	0.510492	0.523204	53.2103	0.0982726	0.132863	0.0456098
genus_Variovorax	2.34607	2.76165	-113.589	9.84068e-41	1.35202e-39	5.56124e-40
genus_Veillonella	9.27194	0.300289	8.27472	0.545807	0.627181	0.204033
genus_Victivallis	8.9869	-2.93792	-89.7839	2.13377e-07	5.6162e-07	2.32949e-07
genus_Viridibacillus	-0.187253	0.724281	8.33677	2.73459e-12	9.19289e-12	4.07313e-12
genus_Vitellibacter	-1.40749	-0.299077	70.1724	4.1269e-18	2.07e-17	9.01088e-18
genus_Vitreoscilla	0.0340326	-0.061514	0.976638	0.0508695	0.0747664	0.025587
genus_Weissella	1.23407	1.34994	50.2016	0.00371535	0.00688546	0.00249451
genus_Yaniella	-1.40749	-0.299077	70.1724	4.1269e-18	2.07e-17	9.01088e-18
genus_Yersinia	0.00519558	0.302247	2.06491	0.00741091	0.0132308	0.00462324
order_Acholeplasmatales	0.574542	-0.413616	13.0659	0.0566616	0.0744377	0.0281322
order_Acidimicrobiales	0.281447	-0.0114972	-12.5764	0.924974	0.924974	0.311803
order_Actinomycetales	8.98271	1.19566	90.5422	0.000807823	0.00159189	0.000613509
order_Aeromonadales	4.02661	1.04551	9.20397	0.135701	0.165309	0.0593943
order_Alteromonadales	0.0867365	0.866587	75.2681	3.58552e-06	9.25565e-06	3.52107e-06
order_Anaerolineales	0.377058	1	-87.2494	2.52238e-28	2.11249e-27	9.1445e-28
order_Bacillales	7.68286	1.43439	54.6189	0.000565089	0.00118315	0.000436056
order_Bacteroidales	20.7007	-1.95664	-149.936	8.88085e-08	2.47924e-07	1.0097e-07
order_Bdellovibrionales	0.283759	1.04635	-13.89	1.03842e-09	3.16246e-09	1.3391e-09
order_Bifidobacteriales	10.3768	1.81348	94.9433	0.0154847	0.0225538	0.00904342
order_Burkholderiales	15.6674	-1.68329	-137.679	0.000383505	0.000828865	0.000304495
order_Campylobacterales	4.8375	-1.06114	-64.9777	0.013484	0.0205324	0.00802124
order_Cardiobacteriales	2.06801	0.118322	24.2319	0.650134	0.680609	0.236822
order_Caulobacterales	1.35785	1.5652	-14.7243	1.39874e-09	4.0746e-09	1.76815e-09
order_Chromatiales	1.63007	0.797428	-114.427	1.64245e-10	5.50221e-10	2.2069e-10
order_Clostridiales	20.6119	0.229197	20.8565	0.0317753	0.0434478	0.0172958
order_Coriobacteriales	12.0175	1.47817	148.358	0.000795049	0.00159189	0.000608619
order_Deferribacterales	0.10668	0.682412	-19.728	2.01577e-26	1.50063e-25	6.91639e-26
order_Deinococcales	-0.0339358	1.47358	53.9804	5.52991e-17	2.47003e-16	1.11846e-16
order_Desulfovibrionales	12.1338	-0.708319	-210.296	0.425159	0.474761	0.162732
order_Desulfuromonadales	0.327379	0.443001	-41.8024	0.00681278	0.0111331	0.00429191
order_Enterobacteriales	11.4378	-0.758726	102.173	0.128988	0.160041	0.0567144
order_Erysipelotrichales	14.1238	0.921989	31.6785	0.00120358	0.002304	0.00087268
order_Flavobacteriales	1.86184	0.793272	86.7564	0.00625484	0.0107455	0.00399278
order_Fusobacteriales	7.08594	0.266336	71.5387	0.714459	0.725284	0.25422
order_Gemmatimonadales	-0.042514	1.81542	7.62642	1.52939e-23	8.5391e-23	4.52096e-23
order_Halanaerobiales	-0.3803	-0.453236	201.695	0.00760437	0.0121308	0.00471332
order_Holophagales	0.0116276	0.253268	11.1257	0.00276044	0.00513749	0.00188755
order_Hydrogenophilales	-0.743677	1.65482	161.479	9.56508e-24	5.826e-23	2.91725e-23
order_Lactobacillales	12.9004	1.5504	63.8529	1.19884e-05	2.97489e-05	1.12365e-05
order_Legionellales	-0.373753	0.967264	95.9445	1.54443e-16	6.46732e-16	3.08198e-16
order_Methylococcales	0.230701	2.14222	-43.0474	6.16602e-41	8.26247e-40	3.59018e-40
order_Methylophilales	-0.0466244	1.29748	8.14678	3.28002e-36	3.66269e-35	1.61599e-35
order_Mycoplasmatales	-0.0925457	0.937078	61.4733	7.26114e-11	2.56051e-10	1.00373e-10
order_Myxococcales	0.0729387	-0.0911623	24.2803	0.545449	0.589437	0.204033
order_Natranaerobiales	0.0744021	0.88421	-13.9498	4.84152e-48	1.62191e-46	3.72106e-47
order_Nautiliales	0.0173564	1.002	-3.60906	3.24397e-47	7.24486e-46	2.39734e-46
order_Neisseriales	3.80946	-0.863038	-18.9054	0.00669941	0.0111331	0.00423437
order_Nitrosomonadales	2.01398	-0.678442	-131.575	1.0441e-12	4.115e-12	1.59221e-12
order_Nitrospirales	-0.502246	-0.333996	116.217	2.22628e-20	1.14739e-19	5.7806e-20
order_Oceanospirillales	0.985114	0.524403	67.7109	0.0158956	0.0226597	0.0092273
order_Opitutales	0.11045	-0.106668	-0.450867	0.0250365	0.0349468	0.0139688
order_Pasteurellales	10.3343	-0.228282	-6.26166	0.696528	0.717959	0.249689
order_Planctomycetales	-0.0251652	0.526043	74.5591	0.00604623	0.0106605	0.0039116
order_Pseudomonadales	9.47766	1.04471	-12.9263	0.000157753	0.000364465	0.000131218
order_Puniceicoccales	4.2028	-1.85763	-102.487	0.000350804	0.000783463	0.000280853
order_Rhizobiales	1.94723	0.692069	42.687	0.00378719	0.00685788	0.00252668
order_Rhodobacterales	1.47951	0.277715	33.5343	0.277687	0.320776	0.11139
order_Rhodocyclales	2.98559	-1.12872	-0.534524	0.014537	0.021644	0.00856808
order_Rhodospirillales	0.453942	0.294441	103.763	0.102903	0.130085	0.0465228
order_Rubrobacterales	-0.0153916	0.522934	2.76054	2.19564e-18	1.05077e-17	5.14484e-18
order_Salinisphaerales	0.0466868	1.57359	59.1463	2.44688e-12	9.10783e-12	3.67306e-12
order_Selenomonadales	15.7951	-0.302774	81.1787	0.527627	0.579525	0.199175
order_Solirubrobacterales	-0.530912	0.810422	155.933	3.6509e-10	1.16481e-09	4.80477e-10
order_Sphaerobacterales	0.314328	-0.0994682	-25.5435	0.566601	0.602576	0.209766
order_Sphingobacteriales	2.67077	0.457034	24.9992	0.0971337	0.125153	0.0451903
order_Sphingomonadales	1.94375	0.675739	48.7924	0.00870005	0.0135559	0.00532375
order_Spirochaetales	1.53466	-0.701329	7.50795	0.154447	0.184785	0.0659465
order_Synergistales	3.60824	-1.22126	44.2868	0.046079	0.0617458	0.0236101
order_Thermales	0.567066	0.880916	97.0849	2.63492e-05	6.30499e-05	2.42241e-05
order_Thermoanaerobacterales	0.0944436	1.68513	-9.40038	7.456e-34	7.13646e-33	3.4942e-33
order_Thermotogales	-1.55268	-0.526171	358.864	8.76044e-43	1.46737e-41	5.42988e-42
order_Thiotrichales	-0.423139	-1.15755	227.557	8.13177e-25	5.44829e-24	2.60411e-24
order_Verrucomicrobiales	12.6949	1.07957	-12.5346	0.164938	0.193874	0.0701143
order_Vibrionales	-1.52606	-0.986901	352.087	6.25998e-73	4.19419e-71	7.07538e-72
order_Victivallales	7.86797	-2.75907	-168.175	3.59175e-06	9.25565e-06	3.52107e-06
order_Xanthomonadales	1.76671	0.192705	12.2554	0.417635	0.474263	0.160171
phylum_Acidobacteria	1.65142	-0.0242494	-62.1077	0.877635	0.877635	0.298463
phylum_Actinobacteria	14.5878	1.81255	-90.4737	4.31102e-06	1.34719e-05	4.18351e-06
phylum_Bacteroidetes	19.6936	-2.24584	19.8079	5.89773e-10	3.68608e-09	7.70891e-10
phylum_Caldiserica	0.0176252	0.122804	-3.97034	0.000562548	0.00127852	0.000435846
phylum_Chlamydiae	0.0496156	-0.0516853	0.344569	0.0858792	0.126293	0.0406432
phylum_Chlorobi	0.049926	-0.0520068	0.346431	0.0843736	0.126293	0.0400292
phylum_Chloroflexi	0.521675	-0.330177	-15.0621	0.0339008	0.0620711	0.0184006
phylum_Cyanobacteria	1.95864	0.514118	61.7562	0.0736212	0.122702	0.0352764
phylum_Deferribacteres	0.0731186	0.97922	-24.9108	1.37819e-53	1.72274e-52	1.261e-52
phylum_Deinococcus-Thermus	1.69436	1.02969	-49.4171	2.27745e-07	9.48935e-07	2.45841e-07
phylum_Firmicutes	21.0778	0.352949	-6.77081	5.75394e-05	0.000143848	5.07148e-05
phylum_Fusobacteria	7.78723	0.402207	-44.9228	0.558202	0.606741	0.207858
phylum_Gemmatimonadetes	0.0955404	2.86866	-31.7307	2.38227e-62	5.95566e-61	2.28868e-61
phylum_Lentisphaerae	6.65583	-3.07749	23.5293	1.03301e-07	5.16505e-07	1.16074e-07
phylum_Nitrospira	0.0597623	0.0542956	-4.2486	0.231672	0.263264	0.0951159
phylum_OP10	0.0697873	0.0605959	-6.46348	0.181632	0.22704	0.0760336
phylum_Planctomycetes	0.708654	0.772753	-46.6533	2.95433e-07	1.05512e-06	3.15363e-07
phylum_Proteobacteria	16.6967	-0.967927	-41.7624	0.00300514	0.00626071	0.00204758
phylum_Spirochaetes	3.44087	-1.26353	-79.8543	0.0347598	0.0620711	0.0185524
phylum_SR1	0.201421	1.16902	-42.0371	2.1306e-33	1.7755e-32	9.52047e-33
phylum_Synergistetes	5.16965	-0.900745	-146.073	0.102694	0.14263	0.0465228
phylum_Tenericutes	1.97925	-0.305921	-54.0145	0.123443	0.162425	0.0544007
phylum_Thermotogae	0.0737851	-0.0167132	0.265979	0.762374	0.794139	0.267309
phylum_TM7	2.8562	1.32748	26.1893	5.00187e-05	0.000138941	4.42893e-05
phylum_Verrucomicrobia	13.2079	0.929423	-97.281	0.195663	0.232932	0.0811995

## Sheet: legend
Table S4: subsampled metagenomeSeq results. This table contains for each taxa: the intercept, coefficient, and normalization factors from metagenomeSeq as well as the raw pvalues, adjusted p-value, and q-value. Tests were run on the same subsampled reads (2 million per technical replicate) as the metastats tests.
