# Supplementary material for: Seasonal Variation in Human Gut Microbiome Composition
Source: PLoS One. 2014 Mar 11;9(3):e90731. doi: 10.1371/journal.pone.0090731 (PMC3949691; doi:10.1371/journal.pone.0090731)
Supplement: Table S5 — MetagenomeSeq results (all reads). This table contains for each taxa: the intercept, coefficient, and normalization factors from metagenomeSeq as well as the raw p-value, adjusted p-value, and q-value. Tests were run using all reads generated and including library size as a covariate in metagenomeSeq. (XLSX) [file pone.0090731.s015.xlsx]

## Sheet: table
Table S5: metagenomeSeq results (all reads)
taxa	Intercept	coefficient	normFactors	pvalue	adj_pvalue	qvalue
class_Acidobacteria_Gp1	0.194323	-0.065248	4.09216	0.488566	0.583127	0.164151
class_Acidobacteria_Gp2	0.166369	-0.0279755	-11.7009	0.657958	0.760764	0.212651
class_Acidobacteria_Gp3	0.171863	-0.00523262	-12.1896	0.929733	0.942796	0.281494
class_Acidobacteria_Gp4	2.59435	-0.345595	-143.621	0.129325	0.217501	0.0509684
class_Actinobacteria	15.2385	1.58255	5.99332	7.17893e-05	0.000265621	5.58785e-05
class_Alphaproteobacteria	4.39686	1.15561	3.15434	3.17965e-05	0.000130719	2.57136e-05
class_Anaerolineae	0.0688488	-0.00309038	-3.14669	0.942796	0.942796	0.284527
class_Bacilli	14.539	1.47571	16.1853	7.38569e-06	3.41588e-05	6.41724e-06
class_Bacteroidia	21.0924	-2.60968	-25.7172	1.08583e-10	4.01758e-09	1.34333e-10
class_Betaproteobacteria	15.9433	-2.34169	36.6026	1.41568e-06	8.73001e-06	1.30921e-06
class_Clostridia	22.0102	0.0442115	-4.41417	0.743234	0.808813	0.236529
class_Cyanobacteria	0.674527	1.15828	56.7698	4.37483e-06	2.31241e-05	3.85498e-06
class_Deferribacteres	0.00371703	0.0534161	-0.900008	0.0943891	0.166305	0.0394467
class_Deinococci	1.69512	1.09891	68.0948	1.19579e-06	8.73001e-06	1.11137e-06
class_Deltaproteobacteria	11.4797	-1.56858	140.768	0.0673232	0.138387	0.0303781
class_Epsilonproteobacteria	5.28711	-1.62205	56.9022	0.000184944	0.000622084	0.000133911
class_Erysipelotrichi	15.6631	0.791083	-26.4049	0.00350447	0.00926182	0.00202057
class_Flavobacteria	2.83744	1.07844	81.4361	0.000476715	0.00146987	0.000322661
class_Fusobacteria	8.6807	0.162175	20.8619	0.813544	0.860032	0.250787
class_Gammaproteobacteria	14.9539	-0.135941	-62.2883	0.731544	0.808813	0.233206
class_Gemmatimonadetes	0.132649	0.328321	-36.5196	0.001695	0.00482423	0.00103477
class_Holophagae	0.946754	-0.480458	-45.4396	1.18448e-08	2.19129e-07	1.27167e-08
class_Lentisphaeria	7.39688	-3.37382	87.734	1.64526e-07	2.02915e-06	1.60915e-07
class_Mollicutes	1.47645	0.148706	111.023	0.475108	0.583127	0.159917
class_Negativicutes	17.6936	-0.359261	-32.0677	0.437387	0.558046	0.149374
class_Nitrospira	0.264165	0.156237	-27.5418	0.0896743	0.165897	0.0380725
class_Opitutae	5.52156	-2.75187	-197.125	3.88197e-07	3.59082e-06	3.73806e-07
class_Planctomycetacia	1.52856	0.179095	45.97	0.233969	0.360702	0.0853659
class_Spartobacteria	0.450717	-0.377165	-15.569	0.0158413	0.0366329	0.00799806
class_Sphingobacteria	3.49635	0.384476	35.0401	0.17677	0.28437	0.0661767
class_Spirochaetes	2.32392	-0.885747	-91.4991	0.065346	0.138387	0.0297012
class_Synergistia	2.34572	-0.573056	378.252	0.319883	0.424014	0.112885
class_Thermomicrobia	0.545436	-0.458044	-18.5339	0.00567179	0.0139904	0.00312548
class_Thermotogae	0.149069	-0.081455	-3.55223	0.283172	0.402976	0.101339
class_Verrucomicrobiae	13.5948	0.776105	70.1982	0.279913	0.402976	0.100365
family_Acetobacteraceae	0.226718	-0.0230209	70.0143	0.914857	0.945764	0.277891
family_Acholeplasmataceae	0.389463	-0.489604	28.3266	0.0498497	0.0811384	0.0231076
family_Acidaminococcaceae	13.3995	-1.22072	56.7167	0.105713	0.158569	0.043024
family_Acidimicrobiaceae	-1.32415	0.173201	119.74	0.0110607	0.0214214	0.00573955
family_Actinomycetaceae	8.87016	1.18811	69.3663	0.00166945	0.00407688	0.00102588
family_Aerococcaceae	4.01319	-0.0987194	130.134	0.863229	0.904617	0.264358
family_Aeromonadaceae	-0.555571	1.6427	68.5669	7.75825e-16	5.16092e-15	1.16879e-15
family_Alcaligenaceae	2.57089	-0.843463	26.4385	0.00332238	0.00758693	0.00192151
family_Alteromonadaceae	-0.749607	0.165151	55.3658	0.270802	0.336851	0.0978491
family_Anaerolineaceae	-1.41032	-0.12343	125.206	0.00313875	0.00738814	0.00183807
family_Aurantimonadaceae	-3.10108	-1.15656	269.761	3.16437e-24	4.40135e-23	8.09769e-24
family_Bacillaceae	1.41075	0.733887	78.2105	0.0036018	0.00810405	0.0020703
family_Bacteriovoracaceae	-1.49397	-0.362526	137.126	0.000712996	0.00202016	0.000472318
family_Bacteroidaceae	20.3467	-2.34097	-37.5285	1.31981e-07	5.45758e-07	1.29764e-07
family_Bdellovibrionaceae	0.397326	2.11995	-9.69991	6.2809e-17	4.57609e-16	1.01149e-16
family_Beijerinckiaceae	-1.48322e-16	1	1.81497e-15	7.71748e-83	1.18077e-80	7.58784e-82
family_Beutenbergiaceae	-1.08344	0.0808943	91.0154	0.0010788	0.00275093	0.000676269
family_Bifidobacteriaceae	11.4096	1.67594	48.0226	0.0195061	0.035529	0.00976919
family_Bogoriellaceae	-5.1311	-1.68528	457.428	2.03577e-26	3.46081e-25	6.33832e-26
family_Bradyrhizobiaceae	1.3206	0.822338	35.7125	0.000295157	0.000903181	0.000207285
family_Brevibacteriaceae	1.08369	0.837956	40.5099	0.000273599	0.0008543	0.000193919
family_Brucellaceae	-0.476969	0.882404	56.775	4.73696e-09	2.33792e-08	5.36305e-09
family_Burkholderiaceae	-0.0542806	1.2767	68.2235	5.4778e-08	2.46501e-07	5.68499e-08
family_Campylobacteraceae	6.03267	-1.53554	-46.3028	0.000609413	0.00179308	0.000406584
family_Cardiobacteriaceae	3.13613	0.296717	-15.443	0.320665	0.386312	0.112885
family_Carnobacteriaceae	3.93947	0.356541	46.1141	0.133708	0.187972	0.0523356
family_Caulobacteraceae	0.898016	0.708754	53.6441	0.00409649	0.00895376	0.0023331
family_Cellulomonadaceae	-1.50754	0.253996	147.655	0.0968706	0.149709	0.0402904
family_Chitinophagaceae	1.63219	1.19282	14.4508	1.5299e-05	5.70912e-05	1.27588e-05
family_Chloroplast	0.467691	3.52709	-33.7919	3.1779e-25	4.86218e-24	8.36137e-25
family_Chromatiaceae	-0.547528	-0.173777	53.8267	0.000447299	0.0013419	0.000304961
family_Clostridiaceae	15.3864	0.566314	23.0844	0.024536	0.0426592	0.0120303
family_Comamonadaceae	1.29625	0.572984	29.0264	0.0817158	0.127577	0.0353361
family_Conexibacteraceae	-0.209587	1.20632	17.0416	7.33735e-52	5.61307e-50	6.23035e-51
family_Coriobacteriaceae	13.2339	1.40164	59.7631	0.000995149	0.00258064	0.000630177
family_Corynebacteriaceae	4.58792	1.12316	48.5299	4.17805e-05	0.000148661	3.32125e-05
family_Cryomorphaceae	-1.79283	-0.668644	155.957	7.83982e-20	6.66385e-19	1.47934e-19
family_Cyclobacteriaceae	-0.120109	-0.337213	40.7822	0.0213921	0.0380581	0.0106283
family_Cystobacteraceae	-2.30279	-0.858838	200.319	2.04928e-21	2.23957e-20	4.40026e-21
family_Cytophagaceae	1.31586	-0.530764	55.4366	0.0266259	0.0454895	0.012953
family_Deferribacteraceae	-0.049601	0.0949728	3.68579	0.00584677	0.0122542	0.00320301
family_Deinococcaceae	-0.699577	0.89203	74.1903	9.18367e-06	3.69764e-05	7.86966e-06
family_Dermabacteraceae	-0.996438	0.717154	129.83	0.00468552	0.00995672	0.00263643
family_Dermacoccaceae	0.149333	0.124018	-0.313256	0.133915	0.187972	0.0523356
family_Dermatophilaceae	-3.76918	-1.40373	327.88	1.06697e-30	2.72076e-29	4.52995e-30
family_Desulfomicrobiaceae	-1.90629	0.0369867	182.733	0.718514	0.779664	0.229836
family_Desulfovibrionaceae	9.41068	-1.30268	22.4332	0.147304	0.203041	0.0569723
family_Dietziaceae	0.236383	1.15642e-05	19.8313	0.999954	1	0.29465
family_Enterobacteriaceae	11.9589	-1.0445	81.8046	0.0325268	0.0546879	0.0156203
family_Enterococcaceae	4.98472	1.52267	-29.2628	0.0115081	0.0220092	0.00595514
family_Erysipelotrichaceae	14.7311	0.607662	51.8438	0.0237059	0.0416896	0.0116846
family_Erythrobacteraceae	-1.77886	-0.45582	164.063	0.000111618	0.000371252	8.37399e-05
family_Eubacteriaceae	12.7792	0.923687	-7.06216	0.111359	0.163826	0.0448335
family_Family_I	0.197624	0.488251	-14.7082	0.000818706	0.00227749	0.000538525
family_Flammeovirgaceae	-3.50339	0.572653	304.743	3.02537e-09	1.59614e-08	3.51034e-09
family_Flavobacteriaceae	1.79811	0.868164	83.8271	0.00391062	0.00867137	0.00223405
family_Fusobacteriaceae	7.44124	-0.0186154	73.0206	0.979228	0.998812	0.29457
family_Gemmatimonadaceae	-0.66041	1.95331	52.5765	1.50361e-20	1.35325e-19	3.05313e-20
family_Geobacteraceae	0.244013	0.33962	-8.96951	0.0461898	0.0759896	0.0215178
family_Geodermatophilaceae	-0.417839	0.366534	60.599	0.175516	0.227576	0.0659716
family_Halomonadaceae	-0.255898	1.87619	52.8828	3.6107e-12	2.04607e-11	4.68409e-12
family_Helicobacteraceae	1.19883	0.0162163	30.8631	0.965708	0.991633	0.290971
family_Holophagaceae	0.158168	-0.0649728	3.72043	0.382988	0.450747	0.132491
family_Hydrogenophilaceae	0.474083	1.85388	-16.95	2.45579e-18	1.87868e-17	4.41117e-18
family_Hyphomicrobiaceae	-0.0758154	-0.220879	86.5306	0.257221	0.322581	0.0931222
family_Iamiaceae	-0.896413	-0.334322	77.9785	2.33006e-14	1.46816e-13	3.34826e-14
family_Idiomarinaceae	0.181711	-0.104554	-4.0248	0.0992276	0.151818	0.04101
family_Incertae_Sedis_XI	4.63899	0.552286	56.6925	0.323783	0.387021	0.113694
family_Intrasporangiaceae	-0.000511798	0.772249	58.7249	0.000927861	0.00253098	0.000597697
family_Kineosporiaceae	-0.0904936	-0.400658	31.7231	0.000639208	0.00184526	0.000424944
family_Lachnospiraceae	20.9355	-0.277807	-4.94873	0.13007	0.187742	0.051154
family_Lactobacillaceae	6.88001	1.60567	27.601	0.000984216	0.00258064	0.000625373
family_Legionellaceae	-1.52064	-0.112952	141.458	0.171091	0.223734	0.0648301
family_Leptospiraceae	0.517663	0.0308892	-16.3625	0.769222	0.817298	0.241508
family_Leptotrichiaceae	2.27301	0.0713813	45.0548	0.826969	0.872595	0.254087
family_Leuconostocaceae	6.17977	1.50517	27.116	0.00167872	0.00407688	0.00102819
family_Methylobacteriaceae	1.37027	0.176491	30.2714	0.494393	0.564494	0.165218
family_Methylococcaceae	-2.0865	-3.31353e-16	181.504	1	1	0.29465
family_Methylophilaceae	-0.187152	1.29201	19.7018	2.18373e-23	2.78426e-22	5.46226e-23
family_Microbacteriaceae	1.04494	0.464558	25.3945	0.0755545	0.119174	0.033446
family_Micrococcaceae	6.47834	0.395796	94.6089	0.298956	0.365923	0.106174
family_Micromonosporaceae	0.186043	-0.0835218	-2.3687	0.200805	0.256026	0.0745765
family_Moraxellaceae	4.49987	0.734699	82.887	0.0101909	0.0199898	0.00530289
family_Mycobacteriaceae	-0.211297	0.886156	61.3599	1.21447e-07	5.16151e-07	1.20678e-07
family_Mycoplasmataceae	-0.298556	1.03171	46.0542	4.58038e-09	2.336e-08	5.24941e-09
family_Neisseriaceae	4.90546	-0.953194	-25.5532	0.00761324	0.0151276	0.0040519
family_Nitrospiraceae	-1.91174	0.0220784	175.175	0.756968	0.812408	0.239675
family_Nocardiaceae	-0.118642	0.225661	74.2405	0.16007	0.211127	0.0611502
family_Nocardioidaceae	0.496226	-0.26405	39.8436	0.275905	0.340432	0.0991181
family_Nocardiopsaceae	0.0871875	1.3897	-6.54567	1.3196e-26	2.52374e-25	4.25021e-26
family_Oceanospirillaceae	1.26232	0.363024	-13.7961	0.00140226	0.00351713	0.000864531
family_Opitutaceae	-2.09633	-0.809731	184.165	3.12486e-41	1.19526e-39	2.01293e-40
family_Oscillospiraceae	16.8965	-1.14504	-7.20632	0.00319363	0.00740342	0.00185856
family_Oxalobacteraceae	5.68999	-0.575614	-33.8384	0.311944	0.378789	0.110367
family_Paenibacillaceae	0.169954	0.221535	47.2575	0.414642	0.480608	0.142649
family_Pasteurellaceae	11.9324	-0.372606	-27.0472	0.525634	0.587022	0.173793
family_Peptococcaceae	1.81958	0.427735	37.183	0.187357	0.240888	0.06986
family_Peptostreptococcaceae	12.9125	1.38822	23.9982	0.0064187	0.0132711	0.00349582
family_Phyllobacteriaceae	-1.81787	0.103847	174.083	0.530444	0.588101	0.175073
family_Planctomycetaceae	-0.695445	0.366545	92.4605	0.0374579	0.0622941	0.017715
family_Planococcaceae	0.722182	-0.319534	60.9651	0.111153	0.163826	0.0448335
family_Porphyromonadaceae	17.2883	-2.39601	-39.7995	8.37786e-09	3.88428e-08	9.04656e-09
family_Prevotellaceae	19.6016	-2.5042	-88.6697	7.30671e-05	0.000248428	5.6403e-05
family_Promicromonosporaceae	-1.55739	-1.9537	222.466	2.31457e-27	5.05899e-26	7.69367e-27
family_Propionibacteriaceae	0.0816045	0.820142	12.8585	2.39896e-14	1.46816e-13	3.42096e-14
family_Pseudomonadaceae	10.3493	0.76654	-7.27918	0.012625	0.0235564	0.00646153
family_Pseudonocardiaceae	0.109441	0.927154	20.6947	1.58267e-09	8.64815e-09	1.87124e-09
family_Psychromonadaceae	-0.0253381	0.0898463	4.80291	0.138148	0.192151	0.0538771
family_Puniceicoccaceae	4.08613	-1.20868	-84.4147	0.0210463	0.0378834	0.0104843
family_Rhizobiaceae	-1.21487	0.126034	111.267	0.0628126	0.101161	0.0286193
family_Rhodobacteraceae	1.40511	0.115082	44.5166	0.672565	0.740306	0.216622
family_Rhodocyclaceae	1.9276	-0.607669	-22.6608	0.0152756	0.0281585	0.00775435
family_Rhodospirillaceae	-0.0861723	0.789117	26.3025	0.000240716	0.000767282	0.00017229
family_Rikenellaceae	15.8353	-1.93639	-1.20016	1.06154e-05	4.16451e-05	9.05501e-06
family_Rubrobacteraceae	0.0771001	0.190481	-5.73733	0.000942915	0.00253098	0.000601175
family_Ruminococcaceae	19.9634	0.174662	-17.6123	0.397073	0.463757	0.13711
family_Salinisphaeraceae	-0.45196	0.534584	41.0362	2.53607e-13	1.49238e-12	3.38399e-13
family_Shewanellaceae	-0.379755	0.0522882	72.3605	0.75931	0.812408	0.240009
family_Sinobacteraceae	-0.894771	-0.0484984	73.0493	0.452955	0.521069	0.153568
family_Solirubrobacteraceae	-1.37051	-0.199635	126.877	0.0676318	0.107788	0.0304438
family_Sphaerobacteraceae	-4.06408	-1.58871	360.28	2.43699e-19	1.96242e-18	4.50743e-19
family_Sphingobacteriaceae	0.640771	0.690477	80.6306	0.00706739	0.0144175	0.00383793
family_Sphingomonadaceae	1.875	0.61101	58.0169	0.0267585	0.0454895	0.0129837
family_Spirochaetaceae	2.57103	-0.865417	-37.6858	0.101871	0.154319	0.041917
family_Sporolactobacillaceae	0.241022	-0.198172	7.09544	0.133707	0.187972	0.0523356
family_Staphylococcaceae	3.00354	1.47278	44.1271	1.04884e-07	4.58494e-07	1.05909e-07
family_Streptococcaceae	13.3247	1.32457	58.7332	0.000128015	0.00041673	9.41507e-05
family_Streptomycetaceae	-1.58219	0.313025	144.432	5.25512e-05	0.000182735	4.14219e-05
family_Streptosporangiaceae	-0.807169	-3.75265e-17	70.2152	1	1	0.29465
family_Succinivibrionaceae	3.9953	1.82911	-11.3459	0.00754154	0.0151276	0.00403674
family_Sutterellaceae	11.6014	-1.04234	-12.678	0.153777	0.20459	0.0589873
family_Synergistaceae	2.55779	-0.982988	75.8493	0.128249	0.186878	0.0506513
family_Syntrophomonadaceae	5.13856	-0.420584	-161.805	0.151645	0.203524	0.0582893
family_Thermaceae	0.90637	1.0092	45.5249	1.44948e-05	5.54428e-05	1.21971e-05
family_Thermoactinomycetaceae	-1.57609	0.303444	126.722	6.94706e-09	3.32156e-08	7.58929e-09
family_Thermoanaerobacteraceae	NA	NA	NA	NA	NA	NA
family_Thermotogaceae	-0.0208814	-0.0518237	9.10692	0.521499	0.586687	0.172731
family_Trueperaceae	-1.26977	0.00759854	119.158	0.914649	0.945764	0.277891
family_Tsukamurellaceae	0.206866	0.55116	43.1376	0.0117912	0.0222722	0.00608478
family_Veillonellaceae	16.1228	0.473552	-43.9894	0.499052	0.565592	0.166477
family_Verrucomicrobiaceae	14.1449	0.87875	-17.4333	0.234683	0.296748	0.0854594
family_Vibrionaceae	-2.33596	1.89152	201.571	4.50231e-22	5.29887e-21	1.0923e-21
family_Victivallaceae	9.85494	-2.73947	-147.908	2.47431e-05	9.01355e-05	2.00966e-05
family_Xanthomonadaceae	1.00326	-0.224887	75.7304	0.33266	0.39455	0.116374
genus_Abiotrophia	2.88381	0.524136	110.698	0.340719	0.400373	0.11897
genus_Acetanaerobacterium	3.0298	-0.0911693	-7.52754	0.783996	0.831655	0.244095
genus_Acetivibrio	4.68723	-1.02215	51.5876	0.0580075	0.0850613	0.0265595
genus_Acetobacter	-0.37837	1.04919	25.1773	1.67346e-20	8.84904e-20	3.36146e-20
genus_Acholeplasma	0.522134	-0.44992	13.1887	0.0698131	0.101099	0.0311257
genus_Achromobacter	-3.3358	-0.0973035	182.342	0.441487	0.505177	0.150225
genus_Acidaminococcus	1.41726	0.197027	101.612	0.801354	0.84187	0.247847
genus_Acinetobacter	3.63072	1.12319	61.3812	0.000418962	0.000870343	0.000286687
genus_Actinobacillus	0.247462	-0.10694	-5.14944	0.0120567	0.019848	0.00620465
genus_Actinobaculum	2.04872	1.58405	26.3876	4.9253e-07	1.31216e-06	4.69432e-07
genus_Actinomyces	7.14748	1.22924	96.7323	0.00083933	0.00169321	0.00054632
genus_Adhaeribacter	-0.660843	0.274675	39.4411	0.0315205	0.0493304	0.015176
genus_Adlercreutzia	9.18101	1.22258	-5.97243	0.0395239	0.0602351	0.0186449
genus_Aerococcus	1.3297	2.25722	-60.2912	1.11217e-20	5.97148e-20	2.2831e-20
genus_Aeromicrobium	-7.52329	-0.0958592	410.966	0.562744	0.627468	0.185406
genus_Aeromonas	-0.325105	1.53057	30.6824	6.79002e-12	2.3007e-11	8.62879e-12
genus_Aggregatibacter	2.05025	-0.993569	16.9732	0.00523898	0.00914202	0.00290411
genus_Agromyces	-0.00612913	0.0423499	2.1222	0.34829	0.406532	0.121161
genus_Akkermansia	12.338	0.568264	39.7087	0.436703	0.503001	0.149374
genus_Alcaligenes	0.390989	1.44006	-18.1987	1.33796e-34	1.66767e-33	6.94282e-34
genus_Algoriphagus	-5.14205	-0.630954	282.391	6.7232e-09	1.97176e-08	7.38793e-09
genus_Alistipes	16.5991	-1.8479	-33.217	1.67042e-05	4.02054e-05	1.38688e-05
genus_Allisonella	3.96038	-0.593656	126.659	0.459109	0.521919	0.155091
genus_Allobaculum	-0.159613	0.938986	17.8639	1.23561e-16	5.13368e-16	1.93969e-16
genus_Alloscardovia	0.938847	0.952815	51.981	0.00884277	0.0147662	0.00464018
genus_Amycolatopsis	1.08143e-17	2.32193	-2.41388e-17	1.16861e-123	8.1569e-122	4.36612e-122
genus_Anaerobiospirillum	-2.76791	-2.07446	301.902	0.00315115	0.0056982	0.00183957
genus_Anaerococcus	3.72356	0.954122	41.2143	0.0306986	0.0482604	0.0148185
genus_Anaerofilum	6.48483	-0.571486	54.5191	0.203066	0.247797	0.0752667
genus_Anaerofustis	3.17137	0.762789	47.7126	0.0444718	0.0668994	0.0208213
genus_Anaeroglobus	2.42304	-0.172825	-24.7288	0.592026	0.655927	0.194027
genus_Anaerosporobacter	3.58291	-0.891327	-39.4818	0.00430593	0.00770651	0.00244494
genus_Anaerostipes	13.4886	1.21941	39.3041	0.000374186	0.000791461	0.000259855
genus_Anaerotruncus	10.3676	0.652282	31.6114	0.077072	0.110692	0.0339568
genus_Anaerovibrio	-1.45493	-0.11378	78.1683	4.29242e-26	2.99611e-25	1.21494e-25
genus_Anaerovorax	2.43466	-0.213496	54.1686	0.763131	0.819486	0.240403
genus_Arcanobacterium	-1.41251	0.245606	84.4895	0.220231	0.265953	0.0809861
genus_Arcobacter	0.00683584	1.51197	6.0624	9.50781e-14	3.45649e-13	1.30598e-13
genus_Arthrobacter	-2.27324	-0.350998	139.413	0.0604888	0.0883288	0.0276279
genus_Asticcacaulis	-5.36254	0.761524	267.357	7.23967e-42	1.14848e-40	5.00901e-41
genus_Atopobium	4.34656	1.34342	94.054	8.72262e-05	0.0001964	6.62381e-05
genus_Atopostipes	-0.837812	0.761594	58.8264	1.59064e-06	4.1121e-06	1.46377e-06
genus_Azospirillum	1.01825	1.78889	-52.2552	7.05214e-36	9.11555e-35	3.764e-35
genus_Bacillariophyta	-1.85011	0.5534	91.831	1.52583e-05	3.69801e-05	1.27588e-05
genus_Bacteroides	20.4858	-2.40227	-31.4277	4.02368e-08	1.15104e-07	4.22279e-08
genus_Barnesiella	7.27804	-0.752915	13.7867	0.440208	0.505177	0.150063
genus_Bdellovibrio	0.257424	2.11562	-2.97192	8.60097e-29	7.69676e-28	3.15045e-28
genus_Beijerinckia	-1.34248	0.210209	67.6825	1.76737e-21	9.79067e-21	3.83906e-21
genus_Bifidobacterium	10.6732	1.81893	47.9418	0.0145938	0.0238001	0.00744874
genus_Blastococcus	-0.283847	0.348339	25.1547	0.0977832	0.129758	0.0405027
genus_Blastomonas	-1.31486	-0.100443	70.5618	0.116067	0.149313	0.0463517
genus_Blautia	16.6254	0.721885	30.9688	0.00505337	0.00886268	0.00280963
genus_Bosea	-0.468875	0.708352	50.4488	0.00102596	0.00201849	0.000647493
genus_Brachybacterium	-0.978433	0.734255	74.1062	0.00202261	0.00379511	0.00121492
genus_Bradyrhizobium	1.22102	0.941067	9.47696	4.93112e-06	1.21194e-05	4.30455e-06
genus_Brevibacillus	2.37676	1.50426	-73.4872	9.82285e-26	6.59265e-25	2.69852e-25
genus_Brevibacterium	0.716228	0.797716	43.1538	0.00039951	0.000834904	0.000274382
genus_Brevundimonas	-1.04098	0.521693	70.3428	0.00537111	0.00932596	0.00296855
genus_Bulleidia	1.53352	0.001623	23.3604	0.996836	1	0.29465
genus_Butyricicoccus	14.4344	0.149651	38.0268	0.585701	0.650986	0.19263
genus_Butyricimonas	11.7554	-2.42148	7.23575	0.000192099	0.000421652	0.000138555
genus_Butyrivibrio	0.00606868	-0.0608841	51.0901	0.774324	0.826419	0.242295
genus_Caldalkalibacillus	1.44989e-16	3	-9.20792e-15	3.60985e-130	4.19945e-128	2.24783e-128
genus_Caloramator	-1.34248	0.210209	67.6825	1.76737e-21	9.79067e-21	3.83906e-21
genus_Campylobacter	4.56417	-1.76345	21.0655	6.54137e-05	0.000150193	5.1129e-05
genus_Capnocytophaga	-0.114199	1.4029	12.9236	2.56579e-20	1.33651e-19	5.09905e-20
genus_Cardiobacterium	1.51152	0.000653293	47.27	0.998109	1	0.29465
genus_Carnobacterium	0.123109	-0.0533532	-2.55571	0.0859442	0.118089	0.0367394
genus_Catenibacterium	2.36501	0.730339	62.019	0.351581	0.409006	0.122079
genus_Catonella	-0.705987	0.745584	40.4513	3.07432e-12	1.0519e-11	4.01614e-12
genus_Caulobacter	-0.832291	1.16079	45.5371	2.19967e-15	8.52983e-15	3.23556e-15
genus_Cellulomonas	-0.363217	1.34633	20.8511	7.61492e-23	4.74573e-22	1.87175e-22
genus_Cellulosimicrobium	-0.649878	-0.241609	41.05	3.60579e-07	9.75519e-07	3.49011e-07
genus_Cellvibrio	0.293007	-0.138178	-1.48797	0.167885	0.209257	0.0638744
genus_Cerasicoccus	1.20664	-0.546944	-21.8983	0.0208803	0.0335817	0.0104295
genus_Cetobacterium	1.12761	-0.315601	-29.7648	0.108725	0.141144	0.0439888
genus_Chitinophaga	-1.28316	0.262079	65.4328	8.33744e-18	3.77892e-17	1.41591e-17
genus_Chryseobacterium	2.02575	0.706087	19.1969	0.00825769	0.01399	0.00436999
genus_Citrobacter	-0.951069	0.457119	59.5037	2.58655e-06	6.58909e-06	2.33425e-06
genus_Cloacibacillus	0.572789	-1.23229	125.433	0.0578264	0.0850613	0.0265416
genus_Cloacibacterium	0.413542	0.944786	22.9458	0.000871434	0.00174788	0.000565247
genus_Clostridium	10.6302	1.08474	42.0096	0.0491359	0.0732838	0.0228333
genus_Collinsella	10.9186	1.42499	63.1812	0.0234708	0.0375749	0.0115993
genus_Conexibacter	0	1	-1.23851e-15	2.07885e-112	7.2552e-111	3.88347e-111
genus_Coprobacillus	8.93247	1.43391	9.41515	0.00478427	0.00851893	0.00268391
genus_Coprococcus	16.4532	-0.567293	-1.65656	0.0918455	0.125211	0.0388179
genus_Corynebacterium	3.64658	1.16269	52.332	8.01168e-05	0.00018275	6.15905e-05
genus_Cronobacter	0.140896	-0.0519669	-3.2586	0.0933432	0.125295	0.0390971
genus_Cryptobacterium	0.054445	1.47655	76.2621	8.42496e-06	2.05616e-05	7.25278e-06
genus_Cytophaga	-1.67448	0.233025	93.3382	0.000550869	0.0011309	0.000371505
genus_Deinococcus	-1.52179	1.07853	77.9619	1.26931e-08	3.69156e-08	1.35495e-08
genus_Denitrobacterium	0.38671	0.595964	-7.38422	0.0838936	0.117115	0.036194
genus_Dermabacter	-0.218881	3.76706	11.6796	4.63263e-90	9.51052e-89	5.09067e-89
genus_Derxia	0.440427	-0.993261	40.7346	6.60412e-10	2.13411e-09	7.95938e-10
genus_Desemzia	0.284273	-0.020284	-7.60312	0.720993	0.776626	0.230235
genus_Desulfomicrobium	0.123109	-0.0533532	-2.55571	0.0859442	0.118089	0.0367394
genus_Desulfosporosinus	-2.74121	0.194542	136.667	5.97429e-09	1.78208e-08	6.64314e-09
genus_Desulfovibrio	8.56565	-1.14301	-59.4741	0.167601	0.209257	0.0638744
genus_Devosia	-1.62747	-0.356287	89.918	1.19126e-07	3.24805e-07	1.19004e-07
genus_Dialister	11.3054	1.37486	-5.97174	0.138927	0.175673	0.0540683
genus_Dietzia	-2.58827	-0.437555	147.91	0.00785511	0.0133728	0.00416875
genus_Dolosigranulum	3.03928	-0.6624	24.8397	0.00239765	0.00447477	0.00143558
genus_Dorea	15.0958	0.846241	39.4048	0.00117017	0.0022815	0.000731095
genus_Dyadobacter	-1.9197	-0.494824	122.246	0.000118462	0.00026502	8.85185e-05
genus_Dysgonomonas	0.113603	1.55762	-3.37979	3.77497e-45	6.27364e-44	2.93831e-44
genus_Eggerthella	5.84421	0.915762	58.7944	0.127155	0.161371	0.0503254
genus_Empedobacter	0.596801	0.579434	4.04867	0.000387342	0.000814352	0.000267006
genus_Enhydrobacter	2.03108	0.694188	13.0282	0.00489409	0.00867023	0.00273729
genus_Enterococcus	3.84256	1.57053	13.9968	0.00879433	0.0147559	0.00462776
genus_Escherichia/Shigella	0.873436	0.761398	14.2864	0.00297028	0.00542736	0.00175592
genus_Ethanoligenens	-2.1269	0.615597	127.394	4.52015e-07	1.21349e-06	4.33027e-07
genus_Eubacterium	11.1828	0.813824	34.6694	0.15455	0.194021	0.0591623
genus_Exiguobacterium	0.209475	0.965888	-7.76449	8.26939e-28	7.03907e-27	2.9147e-27
genus_Facklamia	0.933963	0.594836	-4.03077	0.015251	0.0247563	0.00775435
genus_Faecalibacterium	18.276	-0.8593	-55.4492	0.0337239	0.0520781	0.0160712
genus_Fastidiosipila	-2.35815	-0.123921	131.493	0.0326527	0.0508741	0.0156405
genus_Fervidobacterium	-2.65738	-0.955035	149.818	6.93098e-20	3.40692e-19	1.32119e-19
genus_Filifactor	4.23583e-17	1	-2.63948e-15	7.49888e-118	3.27139e-116	1.75107e-116
genus_Finegoldia	4.42837	1.08035	4.02909	0.0156045	0.0252128	0.00789985
genus_Flavobacterium	1.29825	0.600195	21.0175	0.00963951	0.015944	0.00503
genus_Fructobacillus	-1.71574	0.471249	104.243	0.00863207	0.0145536	0.00455521
genus_Fusobacterium	5.43401	-0.0817293	52.7359	0.866877	0.900417	0.265041
genus_Gardnerella	-3.83016	1.17876	230.927	4.87192e-05	0.000112603	3.85642e-05
genus_Gemella	1.94038	0.993808	64.21	0.00188689	0.00357894	0.00114444
genus_Gemmata	0.0516167	2.43694	-2.51288	5.07297e-83	9.83593e-82	5.26485e-82
genus_Gemmatimonas	-1.94715e-16	3.16993	1.15696e-14	1.48759e-131	2.59585e-129	1.38947e-129
genus_Geobacillus	-0.0839927	0.834617	8.58563	5.2258e-21	2.84969e-20	1.09688e-20
genus_Geobacter	-2.06706	0.0635942	102.952	0.431181	0.498286	0.147795
genus_Georgenia	-6.10849	-3.46395	365.978	2.94814e-24	1.87073e-23	7.64912e-24
genus_Gillisia	-2.30965	-0.178744	124.029	6.82064e-30	6.26422e-29	2.60031e-29
genus_Gordonia	-1.50223	1.17419	84.3913	2.93885e-14	1.10286e-13	4.1591e-14
genus_Gordonibacter	5.01721	1.32063	25.7612	0.012364	0.0202583	0.0063453
genus_Gp1	-2.80367	-1.00707	150.106	1.43154e-25	9.42655e-25	3.8757e-25
genus_Gp2	0.252095	0.0851738	-7.89031	0.217124	0.263113	0.0801594
genus_Gp3	-1.33334	0.169754	70.3383	0.00012516	0.000278223	9.27818e-05
genus_Gp4	-0.916474	-0.346096	79.3371	0.10449	0.137094	0.0427125
genus_GpI	3.25735	3.21269	-162.4	1.32843e-17	5.86865e-17	2.21574e-17
genus_Haemophilus	2.16072	-0.515868	51.4953	0.169877	0.210986	0.064501
genus_Hallella	1.84668	-0.701483	-11.9918	0.00271591	0.00498869	0.00161065
genus_Halobacillus	-1.27133	0.256005	64.8335	2.63224e-16	1.0682e-15	4.06383e-16
genus_Halomonas	0.205896	1.70575	3.10686	1.06951e-14	4.05714e-14	1.54878e-14
genus_Helcococcus	0.69422	1.48603	-11.6588	1.50643e-08	4.34498e-08	1.59894e-08
genus_Helicobacter	0.498804	0.610733	51.5681	0.097055	0.129283	0.0402904
genus_Hespellia	-0.657667	-0.336817	48.4262	3.79798e-05	8.89593e-05	3.05816e-05
genus_Holdemania	9.65947	0.172739	18.7167	0.657637	0.715001	0.212651
genus_Holophaga	0.138511	-0.11553	-0.841798	0.007409	0.0126752	0.00397719
genus_Howardella	6.59066	0.91401	30.1897	0.32913	0.388062	0.115355
genus_Hydrocarboniphaga	-3.85795	0.547822	192.345	1.69838e-37	2.37094e-36	9.61428e-37
genus_Hydrogenoanaerobacterium	-0.568906	-0.322536	44.2674	5.94826e-09	1.78208e-08	6.64314e-09
genus_Hydrogenophilus	-2.51565	0.0416619	133.712	0.51647	0.578796	0.171674
genus_Hymenobacter	-1.41708	-0.544868	122.706	0.00253762	0.00468587	0.00150971
genus_Hyphomicrobium	-0.248218	0.82093	42.8297	1.06523e-07	2.92727e-07	1.06985e-07
genus_Jeotgalicoccus	-0.877543	0.352428	45.3128	8.76782e-11	2.91426e-10	1.09193e-10
genus_Johnsonella	-0.760257	2.03216	45.061	2.18766e-25	1.41387e-24	5.83817e-25
genus_Jonquetella	-3.78417	-1.70559	278.164	6.65749e-16	2.67065e-15	1.01112e-15
genus_Kineococcus	-2.90985	-0.227559	156.337	3.99078e-28	3.48196e-27	1.43368e-27
genus_Kitasatospora	-1.87117	0.132795	93.2894	9.76442e-08	2.72623e-07	9.96762e-08
genus_Klebsiella	-1.19794	-0.401399	67.6424	2.38212e-17	1.02637e-16	3.90351e-17
genus_Kocuria	-0.078612	1.23406	8.67065	8.23243e-32	9.9073e-31	4.04707e-31
genus_Lachnobacterium	7.85498	1.7112	57.7773	0.00301102	0.00547316	0.0017744
genus_Lactobacillus	5.66186	1.56629	18.0376	0.00249209	0.00462627	0.00148736
genus_Lactococcus	7.53886	2.24319	86.6369	6.40001e-07	1.69212e-06	6.03826e-07
genus_Lactonifactor	1.60776	-0.037283	-14.9326	0.878268	0.909542	0.268085
genus_Legionella	-0.113901	-0.115213	13.1253	0.18359	0.224817	0.0685922
genus_Leptotrichia	0.789263	-0.0309812	61.3245	0.914606	0.944371	0.277891
genus_Leuconostoc	4.56748	1.28347	64.0739	0.0093361	0.0155157	0.00488532
genus_Lishizhenia	-2.91445	-0.22555	156.507	1.30138e-30	1.33583e-29	5.40243e-30
genus_Magnetospirillum	-0.186395	0.822695	13.55	1.18725e-19	5.75488e-19	2.21789e-19
genus_Mannheimia	-0.861823	-0.324295	57.3092	2.51661e-06	6.45806e-06	2.29328e-06
genus_Marinomonas	-2.54971	1.17597	121.664	6.63871e-15	2.54605e-14	9.6888e-15
genus_Marmoricola	-1.01291	0.0718856	50.4999	0.793743	0.838413	0.246309
genus_Megamonas	4.85749	0.0108615	28.2622	0.989935	1	0.29465
genus_Megasphaera	5.00906	1.72206	60.5385	0.0456066	0.0683121	0.0212992
genus_Methylobacterium	-0.0912334	-0.0723469	56.0758	0.707362	0.764302	0.226657
genus_Micrococcus	0.282272	0.264631	57.1484	0.275082	0.32878	0.0990129
genus_Mitsuokella	2.35919	0.902645	51.2767	0.225822	0.271765	0.0827166
genus_Mobiluncus	1.54181	-0.627831	35.9517	0.0810632	0.113619	0.0351352
genus_Mogibacterium	4.76049	1.32732	75.017	0.0345561	0.052895	0.0163842
genus_Moraxella	1.44148	-1.61394	26.5799	8.45183e-10	2.68154e-09	1.00565e-09
genus_Morganella	-1.83432	-0.710415	116.884	6.35064e-09	1.87828e-08	7.01983e-09
genus_Moryella	0.815962	0.485761	56.8014	0.115606	0.149313	0.0463437
genus_Mucilaginibacter	0.166715	-0.0868114	-2.92718	0.0786605	0.11119	0.0342669
genus_Mucispirillum	-1.01291	0.0718856	50.4999	0.782282	0.831655	0.243968
genus_Mycobacterium	0.730145	0.807416	-2.31997	1.78857e-05	4.24634e-05	1.46544e-05
genus_Mycoplasma	0.182366	1.52306	2.22255	3.17354e-20	1.62877e-19	6.24045e-20
genus_Neisseria	2.07879	-0.771477	13.9613	0.00573769	0.00991313	0.00315249
genus_Nesterenkonia	-0.878718	-0.201179	47.1563	5.69525e-10	1.85761e-09	6.90857e-10
genus_Nocardia	0.30602	-0.0758732	-8.43809	0.116984	0.149551	0.0464969
genus_Nocardioides	-0.427667	-0.156367	44.9776	0.347989	0.406532	0.121161
genus_Nocardiopsis	-4.23354e-17	1	4.24634e-15	4.85535e-119	2.42074e-117	1.29574e-117
genus_Novosphingobium	0.353317	0.0891675	22.4947	0.66657	0.722463	0.215062
genus_Ochrobactrum	7.24947e-17	1	-4.41231e-15	2.61455e-102	5.86707e-101	3.14045e-101
genus_Odoribacter	13.064	-2.11462	-56.9124	0.00031665	0.000673847	0.000221547
genus_Olsenella	3.67782	0.687517	54.2304	0.305825	0.361806	0.108407
genus_Opitutus	-1.12678	-0.263318	67.0474	0.000266054	0.000576725	0.000189699
genus_Oribacterium	7.82326	-1.0179	27.7954	0.0013513	0.00259122	0.000835872
genus_Ornithinimicrobium	-2.30965	-0.178744	124.029	6.82064e-30	6.26422e-29	2.60031e-29
genus_Oscillibacter	16.2824	-1.19766	-9.53605	0.000933645	0.00185138	0.000597719
genus_Oxalobacter	0.707365	-0.0426603	-5.20896	0.795171	0.838413	0.246343
genus_Paenibacillus	-2.52457	0.285947	138.246	0.176259	0.2166	0.0661176
genus_Paludibacter	1.20682	2.33207	-51.8324	1.65874e-26	1.31568e-25	5.25197e-26
genus_Papillibacter	-4.3342	-0.56897	228.867	0.00102949	0.00201849	0.00064753
genus_Parabacteroides	16.2598	-2.60075	-19.7938	7.86801e-10	2.51921e-09	9.42185e-10
genus_Paracoccus	-0.823568	-0.168355	66.1037	0.11637	0.149313	0.0463517
genus_Paraeggerthella	-1.32459	4.22265	67.171	5.26646e-14	1.95531e-13	7.34193e-14
genus_Parapedobacter	-1.34248	0.210209	67.6825	1.76737e-21	9.79067e-21	3.83906e-21
genus_Paraprevotella	11.0128	-1.0135	6.11554	0.271548	0.32567	0.0979292
genus_Parascardovia	-0.401188	1.02377	24.3475	1.65802e-12	5.72921e-12	2.18121e-12
genus_Parasegetibacter	-1.32838	0.204448	67.3068	4.18009e-20	2.11428e-19	8.13412e-20
genus_Parasutterella	10.8693	-0.672439	-16.0539	0.372857	0.432316	0.129226
genus_Parvimonas	4.54691	0.92704	42.115	0.0506361	0.0752	0.023414
genus_Pectobacterium	-4.7587	0.675728	237.254	1.86651e-39	2.71421e-38	1.08962e-38
genus_Pediococcus	-1.22299	0.826826	134.264	0.041864	0.0632491	0.0196496
genus_Pedobacter	-1.93739	0.0458582	105.911	0.626843	0.689323	0.204719
genus_Pedomicrobium	8.80979e-17	1.58496	-1.03883e-14	4.57481e-127	3.99152e-125	2.13653e-125
genus_Peptococcus	1.25122	0.216659	36.9846	0.506982	0.570763	0.168821
genus_Peptoniphilus	4.80377	1.06507	33.3287	0.0252866	0.0401138	0.0123658
genus_Peptostreptococcus	2.29622	0.22841	58.4638	0.491443	0.55506	0.164526
genus_Peredibacter	-2.42317	-0.127564	144.599	0.295237	0.350468	0.105053
genus_Perlucidibaca	3.61677e-17	1	-2.37607e-15	2.59675e-102	5.86707e-101	3.14045e-101
genus_Phascolarctobacterium	11.6918	-1.32452	80.7432	0.08678	0.118769	0.0370119
genus_Phenylobacterium	-1.94883	1.32152	124.405	3.86044e-09	1.1923e-08	4.45162e-09
genus_Phocaeicola	0.281793	-0.103934	-6.51719	0.0932981	0.125295	0.0390971
genus_Pirellula	-1.0139	1.3665e-15	50.5494	1	1	0.29465
genus_Porphyrobacter	-0.0118802	0.129216	4.83748	0.172868	0.213939	0.0653324
genus_Porphyromonas	3.99935	-0.346115	36.5616	0.45661	0.520774	0.154526
genus_Prevotella	15.564	-2.7811	66.7378	0.000130564	0.000288399	9.56491e-05
genus_Prolixibacter	-1.45723	-0.112775	78.2535	1.62683e-27	1.32038e-26	5.52554e-27
genus_Promicromonospora	0.175931	-0.0492404	-4.64393	0.10879	0.141144	0.0439888
genus_Propionibacterium	0.120861	0.945341	3.56244	9.9376e-18	4.44644e-17	1.67246e-17
genus_Prosthecobacter	-1.0139	1.3665e-15	50.5494	1	1	0.29465
genus_Proteiniphilum	0	1	7.72764e-17	2.68901e-102	5.86707e-101	3.14045e-101
genus_Proteocatella	-2.84639	4.96908e-15	141.91	1	1	0.29465
genus_Proteus	-4.00576	1.81442	204.811	1.99251e-05	4.69856e-05	1.6254e-05
genus_Providencia	0.246219	-0.106706	-5.11142	0.0859015	0.118089	0.0367394
genus_Pseudidiomarina	-1.45493	-0.11378	78.1683	4.29242e-26	2.99611e-25	1.21494e-25
genus_Pseudomonas	5.64878	0.841802	17.6951	0.00181925	0.0034695	0.00110701
genus_Pseudonocardia	-1.09008	0.826923	56.3345	2.25394e-17	9.83279e-17	3.72614e-17
genus_Pseudoramibacter	0.0947265	1.12518	-4.27881	2.68414e-75	4.93033e-74	2.50709e-74
genus_Pseudorhodobacter	-1.18057	0.0837846	58.8591	2.70057e-06	6.78058e-06	2.41383e-06
genus_Psychrilyobacter	-3.05174	0.21658	152.148	2.71482e-09	8.45957e-09	3.16969e-09
genus_Psychrobacter	0.0394604	1.35549	14.7649	7.38372e-17	3.14258e-16	1.17892e-16
genus_Psychromonas	-1.28598	0.182606	64.1151	5.30825e-26	3.63251e-25	1.48004e-25
genus_Pyramidobacter	0.665945	0.00404626	-12.1101	0.982164	1	0.29465
genus_Ralstonia	-0.188181	1.07078	39.6509	6.39413e-08	1.81427e-07	6.59931e-08
genus_Raoultella	-1.33442	0.206374	67.4833	6.8891e-20	3.40692e-19	1.32119e-19
genus_Rhizobium	0.140896	-0.0519669	-3.2586	0.0933432	0.125295	0.0390971
genus_Rhodococcus	-1.35818	-0.0880499	88.2525	0.471181	0.533903	0.158882
genus_Rhodopirellula	-4.09095	-0.3166	219.685	2.88596e-31	3.24903e-30	1.31493e-30
genus_Robinsoniella	1.00507	-0.70189	28.1928	3.84598e-06	9.51949e-06	3.40503e-06
genus_Roseburia	18.5601	-0.526162	2.31558	0.122532	0.156072	0.0485988
genus_Roseomonas	0.470575	-0.208588	-9.59964	0.0304062	0.0480171	0.0147154
genus_Rothia	5.55723	0.693856	77.484	0.0745979	0.107581	0.033101
genus_Rubellimicrobium	0.376631	0.51025	-10.4264	0.00712073	0.012242	0.00384261
genus_Rubrobacter	-1.87117	0.132795	93.2894	9.76442e-08	2.72623e-07	9.96762e-08
genus_Ruminococcus	15.4211	-0.0992737	25.2158	0.852922	0.888566	0.26163
genus_Salmonella	3.66821	-2.92837	-11.7751	1.21068e-11	4.06275e-11	1.51788e-11
genus_Sandaracinobacter	0.15986	2.14377	-7.70992	6.84004e-36	9.11555e-35	3.75817e-35
genus_Sarcina	-0.321543	1.56424	18.0454	1.7385e-13	6.1912e-13	2.35338e-13
genus_Scardovia	2.84181	1.32961	54.2543	0.0012398	0.00240384	0.000772019
genus_Schwartzia	0.593621	1.6037	-17.2684	6.75988e-14	2.48337e-13	9.35408e-14
genus_Sediminibacterium	1.13412	1.52694	7.61277	4.69311e-09	1.43675e-08	5.3458e-09
genus_Segetibacter	7.23355e-17	2	-4.75213e-15	6.88068e-120	4.00226e-118	2.14228e-118
genus_Selenomonas	2.37159	-0.47576	22.0235	0.145555	0.183389	0.0564127
genus_Serratia	-2.55496	-0.309975	145.539	0.080262	0.112949	0.0348688
genus_Sharpea	2.61388	0.806555	-32.4813	0.000457706	0.000945204	0.000310921
genus_Shewanella	-1.66609	-0.0208012	93.0025	0.824801	0.861843	0.253838
genus_Shuttleworthia	1.4951	0.537661	5.11758	0.0553795	0.0818959	0.0255441
genus_Singulisphaera	-3.10555	-0.253717	167.251	1.56825e-13	5.64247e-13	2.13841e-13
genus_Skermanella	-0.151372	0.0724437	14.272	0.642563	0.701279	0.208902
genus_Slackia	3.84965	1.57302	131.28	0.0693063	0.100783	0.0310479
genus_Sneathia	2.96744	-0.0946641	-80.4793	0.803274	0.84187	0.24803
genus_Solirubrobacter	0.403033	-0.187537	-4.58236	0.0343878	0.0528693	0.0163459
genus_Solitalea	0.195704	1.30807	-9.12131	7.19326e-22	4.4043e-21	1.72277e-21
genus_Solobacterium	4.94055	0.743705	48.8274	0.0239811	0.0382164	0.0117891
genus_Sphaerobacter	-7.21939	-0.55871	387.683	9.27376e-32	1.07885e-30	4.44209e-31
genus_Sphingobacterium	0.673244	1.04486	28.6403	1.75788e-05	4.20205e-05	1.44663e-05
genus_Sphingomonas	2.15179	1.0122	-2.79382	4.14086e-05	9.6344e-05	3.30576e-05
genus_Spirosoma	0.484155	-0.132235	-10.8777	0.102753	0.135323	0.0420944
genus_Sporacetigenium	9.45226	1.18176	32.1071	0.0333045	0.051659	0.0159119
genus_Sporolactobacillus	0.158399	-0.0254233	0.417399	0.766787	0.820886	0.241148
genus_Staphylococcus	1.91367	1.67067	47.924	5.71319e-09	1.73383e-08	6.42935e-09
genus_Stenotrophomonas	0.964603	-0.100083	7.58205	0.0409217	0.0620942	0.0192557
genus_Streptococcus	12.2489	1.25123	70.455	0.000208478	0.000454742	0.00014979
genus_Subdoligranulum	18.0106	0.916822	-25.3171	0.0036195	0.00651137	0.00207409
genus_Succinivibrio	-1.05769	1.63705	100.443	0.0050535	0.00886268	0.00280963
genus_Sutterella	5.13263	-1.91949	-59.0021	0.000588086	0.00120025	0.000393761
genus_Syntrophococcus	0.569735	-0.102874	-6.50495	0.517433	0.578796	0.171689
genus_Tannerella	0.0495496	1.29548	-2.33177	7.17628e-40	1.08892e-38	4.46863e-39
genus_Tepidimonas	-1.286	0.182623	64.1155	2.84639e-26	2.15955e-25	8.57629e-26
genus_Terribacillus	0.175931	-0.0492404	-4.64393	0.10879	0.141144	0.0439888
genus_Tetrathiobacter	-1.45723	-0.112775	78.2535	1.62683e-27	1.32038e-26	5.52554e-27
genus_Thermicanus	-0.946771	-2.71313e-16	47.2025	1	1	0.29465
genus_Thermoactinomyces	-2.03376	0.415385	103.709	7.70367e-18	3.58477e-17	1.33251e-17
genus_Thermoanaerobacterium	0.0194986	1.42701	-0.913158	2.90368e-49	5.06692e-48	2.3584e-48
genus_Thermus	1.29058	1.15975	14.2742	8.33712e-07	2.18771e-06	7.82635e-07
genus_Treponema	5.23992	-2.04597	-99.3609	1.26748e-18	6.05961e-18	2.2988e-18
genus_Trichococcus	-1.30677	0.549944	80.1708	8.22003e-05	0.000186285	6.29332e-05
genus_Tropheryma	0.179645	-0.0415966	-1.78245	0.628094	0.689323	0.20477
genus_Truepera	-2.30965	-0.178744	124.029	6.82064e-30	6.26422e-29	2.60031e-29
genus_Tsukamurella	0.209478	0.698279	26.2975	0.000898157	0.00179118	0.000580564
genus_Turicella	-2.46687	-0.564782	132.384	2.06363e-13	7.27482e-13	2.77341e-13
genus_Turicibacter	7.85896	0.76903	117.37	0.206676	0.251324	0.0764531
genus_Ureaplasma	-0.161065	-0.150764	13.38	0.0963514	0.128838	0.0401769
genus_Ureibacillus	-0.857846	-0.212595	53.1708	2.78069e-06	6.93186e-06	2.4736e-06
genus_Vagococcus	-1.28599	0.182614	64.1152	3.74118e-26	2.72015e-25	1.09201e-25
genus_Varibaculum	1.30029	0.375043	53.3809	0.291668	0.347414	0.10418
genus_Variovorax	3.02031e-06	3.16992	-0.000150529	1.14659e-213	4.00159e-211	2.14192e-211
genus_Veillonella	9.26872	-0.0415142	58.0507	0.932987	0.960508	0.282022
genus_Victivallis	8.79618	-3.21255	-50.7484	1.00708e-06	2.62293e-06	9.40658e-07
genus_Viridibacillus	-1.40744	0.244671	69.6872	0.00191018	0.00360354	0.00115482
genus_Vitellibacter	-3.38358	-0.261856	181.699	6.00561e-31	6.35139e-30	2.60907e-30
genus_Vitreoscilla	0.246219	-0.106706	-5.11142	0.0859015	0.118089	0.0367394
genus_Weissella	1.32795	1.63034	55.6158	0.00128504	0.00247779	0.00079753
genus_Yaniella	-2.32559	0.312101	124.847	0.000832762	0.00168973	0.000545849
genus_Yersinia	-0.614412	1.15887	39.2383	5.15462e-18	2.43103e-17	8.9993e-18
order_Acholeplasmatales	1.33877	-0.470648	-56.6966	0.0558348	0.0856133	0.0256906
order_Acidimicrobiales	-0.52516	-0.731643	229.154	2.55295e-06	9.27123e-06	2.31511e-06
order_Actinomycetales	10.0985	1.23212	84.6571	0.000126545	0.000301089	9.34373e-05
order_Aeromonadales	3.36187	1.82542	100.026	0.00759336	0.0121847	0.0040519
order_Alteromonadales	0.00886787	0.456312	136.119	0.0225298	0.0353309	0.0111638
order_Anaerolineales	0.0510791	-0.016904	1.79456	0.689311	0.73173	0.221633
order_Bacillales	8.51521	1.39307	93.545	0.000319989	0.000689975	0.000223047
order_Bacteroidales	22.2329	-2.68193	-153.978	8.25646e-12	4.38227e-11	1.04215e-11
order_Bdellovibrionales	-0.729458	0.488339	192.011	0.006251	0.010783	0.00341444
order_Bifidobacteriales	11.0838	1.87543	136.911	0.00711951	0.0117263	0.00384261
order_Burkholderiales	16.7716	-2.33182	-92.6155	1.61759e-06	6.20076e-06	1.48127e-06
order_Campylobacterales	6.38711	-1.70191	-107.914	8.39339e-05	0.000231658	6.39982e-05
order_Cardiobacteriales	3.17355	0.136038	-19.3425	0.652513	0.703491	0.211623
order_Caulobacterales	1.65651	1.50984	16.9956	4.75369e-08	2.1867e-07	4.96105e-08
order_Chromatiales	0.763023	0.0600194	34.1214	0.778998	0.778998	0.24335
order_Clostridiales	21.9964	0.0406391	-0.459675	0.762925	0.778998	0.240403
order_Coriobacteriales	13.427	1.63414	95.7233	9.89109e-05	0.000262494	7.48072e-05
order_Deferribacterales	0.00883083	0.0582519	-1.09694	0.0665009	0.0997513	0.0301527
order_Deinococcales	-0.769226	1.30277	211.481	6.27676e-12	3.60913e-11	8.03117e-12
order_Desulfovibrionales	11.9972	-1.45913	1.07624	0.0916641	0.124016	0.0388179
order_Desulfuromonadales	-2.89966	-0.0242248	513.887	0.490914	0.537668	0.164526
order_Enterobacteriales	13.7612	-0.781816	-53.9334	0.104792	0.136427	0.0427422
order_Erysipelotrichales	15.1539	0.791527	50.5697	0.00328439	0.00596377	0.00190544
order_Flavobacteriales	2.69526	1.17743	53.5566	0.000169918	0.000378204	0.00012351
order_Fusobacteriales	7.77055	0.220119	123.048	0.746878	0.778998	0.237284
order_Gemmatimonadales	-3.02203	0.656038	524.674	1.69924e-21	1.67496e-20	3.83906e-21
order_Halanaerobiales	0.784644	-0.542122	71.7005	0.00441277	0.00780721	0.00249801
order_Holophagales	-0.448069	0.123873	122.747	0.0895446	0.123572	0.0380725
order_Hydrogenophilales	-0.732183	1.83034	167.628	1.90762e-31	6.58127e-30	8.90896e-31
order_Lactobacillales	14.2172	1.50709	40.1793	4.59764e-06	1.58619e-05	4.03229e-06
order_Legionellales	1.54816	-0.690081	18.6564	5.418e-07	2.19907e-06	5.1377e-07
order_Methylococcales	-2.40931	0.539361	417.195	2.193e-23	3.02633e-22	5.46226e-23
order_Methylophilales	0.0579947	1.37396	0.874289	2.34754e-27	4.0495e-26	7.69367e-27
order_Mycoplasmatales	0.445803	1.21137	3.23516	4.61547e-12	2.89516e-11	5.94626e-12
order_Myxococcales	3.0516	-2.23056	-79.6342	1.10468e-21	1.27038e-20	2.57954e-21
order_Natranaerobiales	-0.837073	0.167081	116.333	3.833e-05	0.00011499	3.07312e-05
order_Nautiliales	-0.384049	0.131995	59.4684	0.000378083	0.000790537	0.000261589
order_Neisseriales	4.67876	-1.14366	-7.28524	0.000836833	0.00160393	0.00054632
order_Nitrosomonadales	1.31829	-1.42239	32.1113	4.562e-29	1.04926e-27	1.70444e-28
order_Nitrospirales	-0.515372	0.11635	91.4807	0.072483	0.104194	0.0322391
order_Oceanospirillales	1.31901	0.891202	71.1643	0.00013735	0.000315906	0.000100227
order_Opitutales	1.47107	-1.55124	12.8705	2.32114e-41	1.60159e-39	1.5486e-40
order_Pasteurellales	11.8524	-0.47976	-42.3332	0.401565	0.461799	0.138405
order_Planctomycetales	1.2722	0.75068	-10.6521	1.22387e-05	4.02129e-05	1.03922e-05
order_Pseudomonadales	10.8459	0.751445	-24.4223	0.00713772	0.0117263	0.00384261
order_Puniceicoccales	5.02762	-2.24849	-124.493	6.32214e-05	0.000181761	4.9623e-05
order_Rhizobiales	2.51762	0.971068	49.2335	0.000121286	0.000298884	9.02679e-05
order_Rhodobacterales	1.87933	0.327389	38.0359	0.229084	0.277312	0.083747
order_Rhodocyclales	4.51981	-1.40956	-119.242	0.00307105	0.00572709	0.00180408
order_Rhodospirillales	0.52427	0.408617	107.599	0.0694856	0.102011	0.0310538
order_Rubrobacterales	0.101094	0.0779802	-15.9841	0.102543	0.136067	0.0420944
order_Salinisphaerales	0.338067	2.03816	29.177	3.90377e-14	2.6936e-13	5.48314e-14
order_Selenomonadales	17.36	-0.371366	26.0569	0.421949	0.477286	0.144896
order_Solirubrobacterales	-0.178667	0.047446	116.864	0.774311	0.778998	0.242295
order_Sphaerobacterales	0.287853	-0.688929	64.0858	0.000105894	0.000270618	7.97656e-05
order_Sphingobacteriales	3.38168	0.419358	31.0763	0.141356	0.177338	0.0548991
order_Sphingomonadales	1.9241	0.93902	122.686	0.000720956	0.00142131	0.000475903
order_Spirochaetales	4.41028	-2.23795	-184.422	1.32256e-05	4.14804e-05	1.11794e-05
order_Synergistales	3.73037	-0.777703	3.54465	0.221642	0.273095	0.0813451
order_Thermales	1.12252	1.24205	61.8958	1.26165e-07	5.44085e-07	1.24702e-07
order_Thermoanaerobacterales	-1.14033	0.0804171	229.967	0.450542	0.50141	0.153027
order_Thermotogales	-1.57411	-0.221021	367.806	0.000560115	0.0011367	0.000376382
order_Thiotrichales	1.05794	-0.782593	-8.98499	2.80763e-18	2.42158e-17	4.948e-18
order_Verrucomicrobiales	13.2789	0.849076	72.901	0.237138	0.282112	0.0861854
order_Vibrionales	-2.55144	0.994155	426.367	2.70394e-17	2.07302e-16	4.39234e-17
order_Victivallales	9.7533	-3.51644	-269.174	2.95898e-08	1.45835e-07	3.12295e-08
order_Xanthomonadales	1.94725	0.261629	37.964	0.294803	0.34477	0.105053
phylum_Acidobacteria	1.53474	0.107343	-54.3275	0.588101	0.66481	0.193079
phylum_Actinobacteria	15.5044	1.71073	-36.9948	1.70349e-05	4.42906e-05	1.40808e-05
phylum_Bacteroidetes	21.194	-2.54616	-36.5924	2.09465e-10	9.07681e-10	2.57433e-10
phylum_Caldiserica	0.216619	1.26294	-57.4521	1.25828e-18	8.17881e-18	2.2988e-18
phylum_Chlamydiae	0.139768	0.210978	-15.234	0.0191387	0.0355433	0.00961094
phylum_Chlorobi	0.0575997	-0.0491381	-1.13579	0.116259	0.167929	0.0463517
phylum_Chloroflexi	0.792177	-0.324969	-27.1211	0.0668431	0.104643	0.0302345
phylum_Cyanobacteria	2.72263	0.0322594	39.4585	0.922107	0.922107	0.279638
phylum_Deferribacteres	0.116607	0.984938	-37.035	6.05722e-45	7.87439e-44	4.52616e-44
phylum_Deinococcus-Thermus	1.69156	1.01849	87.5277	7.50561e-06	2.16829e-05	6.49125e-06
phylum_Firmicutes	22.3262	0.128631	-8.34876	0.251241	0.296922	0.0911339
phylum_Fusobacteria	8.89634	0.214457	-30.2826	0.756053	0.819058	0.239675
phylum_Gemmatimonadetes	0.460039	3.62185	-139.404	2.50873e-60	6.52271e-59	2.23168e-59
phylum_Lentisphaerae	7.47481	-3.41609	27.0113	1.89544e-07	6.16019e-07	1.84419e-07
phylum_Nitrospira	0.41603	1.23932	-69.3627	2.66972e-18	1.38825e-17	4.74976e-18
phylum_OP10	0.0851563	0.113168	-11.3928	0.0262079	0.0454269	0.0127829
phylum_Planctomycetes	1.17446	1.08397	-88.0978	8.06886e-09	2.997e-08	8.76355e-09
phylum_Proteobacteria	17.9349	-1.15856	-50.5405	0.000934295	0.00202431	0.000597719
phylum_Spirochaetes	4.46829	-1.47231	-187.586	0.0177266	0.0354533	0.00892583
phylum_SR1	0.338693	1.33795	-66.54	2.94525e-33	2.55255e-32	1.48702e-32
phylum_Synergistetes	3.75284	-0.783211	2.56789	0.219922	0.272284	0.0809861
phylum_Tenericutes	1.81483	-0.0670368	-77.6001	0.792384	0.824079	0.246296
phylum_Thermotogae	0.209908	-0.106551	-6.35788	0.196221	0.255088	0.0730195
phylum_TM7	3.71252	1.38056	20.4586	7.24355e-05	0.000171211	5.61475e-05
phylum_Verrucomicrobia	14.5936	0.958626	-158.006	0.173116	0.236896	0.0653324
class_Caldilineae	0.0149117	0.0567666	-3.66277	0.0769004	0.149753	0.0339568
class_Chlamydiae	0.116193	0.0664235	-15.2956	0.320875	0.424014	0.112885
family_Caldilineaceae	0.635376	0.976204	-53.9957	1.53374e-39	4.69323e-38	9.2424e-39
family_Coxiellaceae	1.00648	1.54399	-85.3792	3.15293e-42	1.608e-40	2.26536e-41
family_Family_IV	0.309594	0.554646	-24.3706	1.01861e-20	9.74046e-20	2.11428e-20
family_Methylocystaceae	-0.370111	0.104206	28.3563	0.150439	0.203524	0.057945
family_Nitrosomonadaceae	-0.210749	-0.0998477	20.8999	0.00448072	0.00965564	0.00252881
family_Patulibacteraceae	-1.69977	-0.764241	155.554	4.34709e-21	4.43404e-20	9.2281e-21
family_Phaselicystidaceae	0.0241774	-0.0465142	1.3888	0.149744	0.203524	0.0577961
family_Polyangiaceae	-1.47333	0.349684	127.555	2.65515e-16	1.84653e-15	4.0656e-16
family_Rhodobiaceae	-0.266186	0.111104	20.8835	0.00200152	0.00478489	0.00120613
family_Xanthobacteraceae	0.154097	0.0170634	-5.97804	0.695544	0.760131	0.223253
genus_Alicyclobacillus	-2.19108e-16	1.58496	1.41587e-14	5.6108e-114	2.17574e-112	1.1646e-112
genus_Anderseniella	-1.34248	0.210209	67.6825	1.76737e-21	9.79067e-21	3.83906e-21
genus_Aneurinibacillus	0.158518	-0.0506007	-3.95499	0.100933	0.133431	0.0416229
genus_Caldilinea	-1.28599	0.182614	64.1152	3.74118e-26	2.72015e-25	1.09201e-25
genus_Citricoccus	-3.38358	-0.261856	181.699	6.00561e-31	6.35139e-30	2.60907e-30
genus_Cupriavidus	-0.245276	0.276983	11.8534	2.11377e-09	6.64599e-09	2.48345e-09
genus_Dermacoccus	-1.14695	-0.293852	63.3717	1.3015e-15	5.10363e-15	1.92961e-15
genus_Enterobacter	-0.878718	-0.201179	47.1563	5.69525e-10	1.85761e-09	6.90857e-10
genus_Ferruginibacter	-6.08632e-17	1	4.16132e-15	2.67572e-102	5.86707e-101	3.14045e-101
genus_Geodermatophilus	-5.94962e-17	1	4.00308e-15	2.68977e-102	5.86707e-101	3.14045e-101
genus_GpIV	-1.0139	1.36685e-15	50.5494	1	1	0.29465
genus_Ilumatobacter	-2.30965	-0.178744	124.029	6.82064e-30	6.26422e-29	2.60031e-29
genus_Kytococcus	-0.946771	-2.71313e-16	47.2025	1	1	0.29465
genus_Lacibacter	0.105185	-0.0547719	-1.84685	0.078693	0.11119	0.0342669
genus_Marinospirillum	-2.02191	0.40798	103.103	9.45109e-17	3.97401e-16	1.49622e-16
genus_Methylophilus	0	1	1.47351e-16	6.51764e-112	2.06787e-110	1.10686e-110
genus_Nitrospira	-0.835885	0.729494	46.9955	1.10892e-15	4.39789e-15	1.65725e-15
genus_Nosocomiicoccus	-1.27133	0.256005	64.8335	2.63224e-16	1.0682e-15	4.06383e-16
genus_Patulibacter	-2.12304	-0.434787	111.386	1.44895e-12	5.05684e-12	1.91969e-12
genus_Petrimonas	0.166715	-0.0868114	-2.92718	0.0786605	0.11119	0.0342669
genus_Planctomyces	0.0172506	-0.0431815	1.09672	0.173507	0.213972	0.0653479
genus_Rhodopseudomonas	0.105185	-0.0547719	-1.84685	0.078693	0.11119	0.0342669
genus_Salinibacterium	-1.34248	0.210209	67.6825	1.76737e-21	9.79067e-21	3.83906e-21
genus_Salirhabdus	-0.232636	0.231198	11.1869	1.0372e-07	2.87289e-07	1.05303e-07
genus_Silanimonas	-1.28316	0.262079	65.4328	8.33744e-18	3.77892e-17	1.41591e-17
genus_Sphingobium	-1.286	0.182623	64.1155	2.84639e-26	2.15955e-25	8.57629e-26
genus_Streptomyces	-1.28727	0.0913567	64.1785	0.626005	0.689323	0.204719
genus_Sulfuricurvum	-1.18057	0.0837846	58.8591	2.70057e-06	6.78058e-06	2.41383e-06
genus_Synergistes	-0.833954	-0.11382	46.0586	0.000275086	0.000588989	0.000193919
genus_Thermobifida	-2.12778	0.333174	107.274	1.01875e-21	6.13009e-21	2.40901e-21
genus_Thiomonas	-0.833954	-0.11382	46.0586	0.000275086	0.000588989	0.000193919
genus_Williamsia	0.140896	-0.0519669	-3.2586	0.0933432	0.125295	0.0390971
genus_Zymophilus	-1.31486	-0.100443	70.5618	0.643006	0.701279	0.208902
order_Caldilineales	-0.0332335	0.0483461	5.33942	0.114556	0.146378	0.0460217
order_Chlamydiales	-0.338972	0.111651	61.5884	0.078576	0.110648	0.0342669
phylum_OD1	0.0759273	-0.0899413	1.88292	0.0684204	0.104643	0.0307247

## Sheet: legend
Table S5: metagenomeSeq results (all reads). This table contains for each taxa: the intercept, coefficient, and normalization factors from metagenomeSeq as well as the raw pvalues, adjusted p-value, and q-value. Tests were run using all reads generated and including library size as a covariate in metagenomeSeq.
