# Supplementary material for: Seasonal Variation in Human Gut Microbiome Composition
Source: PLoS One. 2014 Mar 11;9(3):e90731. doi: 10.1371/journal.pone.0090731 (PMC3949691; doi:10.1371/journal.pone.0090731)
Supplement: Table S6 — Dietary questionnaire results. This table contains raw P values (t-test), average winter and summer daily servings, and Benjamin Hochberg adjusted P value for each food category (or groups of categories) tested for both surveys that overlapped the n = 60 individuals that were sampled in both seasons (surveys collected winter n = 31, summer n = 28) and the “full” dataset (surveys collected winter n = 41, summer = 45). Individuals were asked to specify how many times they ate each of 61 individual food categories (full question). These categories were combined into broad categories as indicated (subcategories) for certain comparisons. (XLSX) [file pone.0090731.s016.xlsx]

## Sheet: legend
Table S6: Dietary questionnaire results. This table contains raw P values (t-test), average winter and summer daily servings, and Benjamin Hochberg adjusted P value for each food category (or groups of categories) tested for both surveys that overlapped the n = 60 individuals that were sampled in both seasons (surveys collected winter n = 31, summer n = 28) and the “full” dataset (surveys collect…

## Sheet: table
Table S6: Dietary results
	individuals that overlap the n = 60 individuals:				"full" dataset:
food	winter mean servings daily	summer mean servings daily	P value	adjusted P value	winter mean servings daily	summer mean servings daily	P value	adjusted P value	full question	subcategories
fresh_fruit	1.18433	1.63265	0.0358996	0.184627	1.1777	1.59365	0.028824	0.122078	"Fresh fruit(apples, strawberries, oranges, etc.)"	NA
pickled_fruit	0.317972	0.44898	0.28398	0.584188	0.310105	0.415873	0.275323	0.471982	"Pickled fruit (watermelon, etc)"	NA
froz_can_fruit	0.285714	0.0663265	0.00164946	0.0148452	0.299652	0.107937	0.00178757	0.0143006	"Frozen or canned fruit (apples, strawberries, oranges, etc.)"	NA
fresh_veg	0.400922	2.12245	1.50146e-06	0.000108105	0.379791	1.91746	1.79127e-10	1.28972e-08	"Fresh vegetables(tomatoes, green beans, cucumbers, etc.)"	NA
pickled_veg	0.373272	0.69898	0.0160939	0.0965634	0.337979	0.552381	0.0368183	0.132428	"Pickled vegetables (cucumbers, peppers, etc.)"	NA
froz_can_veg	0.552995	0.117347	1.54609e-05	0.000278297	0.58885	0.126984	5.21946e-07	1.25267e-05	"Frozen or Canned Vegetables (other than potatoes or corn)"	NA
potatoes_bbm	0.502304	0.515306	0.870434	0.921636	0.480836	0.526984	0.460429	0.663018	"Potatoes (baked, boiled, mashed)"	NA
potatoes_fried	0.235023	0.27551	0.404728	0.677684	0.205575	0.28254	0.0404621	0.132428	"Potatoes (fried)"	NA
corn	0.156682	0.428571	0.00117752	0.0141303	0.139373	0.422222	4.19503e-05	0.00052956	"Corn"	NA
other_produce	0.364055	0.0510204	0.000103536	0.00149092	0.327526	0.0507937	4.413e-05	0.00052956	"Other fruits and vegetables (Specifiy ___)"	NA
cereal_oatmeal	0.391705	0.295918	0.149341	0.445811	0.358885	0.295238	0.23178	0.442272	"Breakfast cereal or oatmeal"	NA
pan_waf_f_toast	0.271889	0.219388	0.344085	0.65195	0.250871	0.266667	0.753595	0.866895	"Pancakes, waffles, French toast"	NA
bread_rolls	0.760369	0.938776	0.154796	0.445811	0.71777	0.91746	0.0404641	0.132428	"Bread or rolls"	NA
rice_pasta	0.165899	0.137755	0.516624	0.759121	0.149826	0.111111	0.247904	0.457669	"Rice or pasta(lasagna, spaghetti, etc.)"	NA
dumplings	0.129032	0.0816327	0.126516	0.417445	0.114983	0.0761905	0.12558	0.28264	"Dumplings"	NA
crackers	0.235023	0.204082	0.685538	0.836588	0.209059	0.225397	0.783057	0.867386	"Crackers"	NA
chips	0.35023	0.464286	0.168072	0.448192	0.341463	0.412698	0.273535	0.471982	"Chips (potato chips, popcorn, pretzels, etc.)"	NA
other_starch	0.0138249	0.0357143	0.220522	0.512179	0.0174216	0.031746	0.310411	0.519757	"Other starches (Specify ___)"	NA
milk	0.488479	0.47449	0.895794	0.934741	0.428571	0.434921	0.940661	0.95391	"Milk"	NA
cheese	0.732719	0.806122	0.514971	0.759121	0.735192	0.809524	0.3928	0.601735	"Cheese"	NA
yogurt	0.0599078	0.0459184	0.728371	0.859716	0.0940767	0.0634921	0.569486	0.773642	"Yogurt"	NA
butter_marg	0.294931	0.219388	0.322753	0.634746	0.278746	0.260317	0.781628	0.867386	"Butter or Margarine"	NA
sour_cream	0.0599078	0.0765306	0.658272	0.836588	0.0592334	0.0634921	0.873715	0.953143	"Sour cream"	NA
cottage_cheese	0.170507	0.102041	0.273335	0.58417	0.146341	0.0761905	0.123252	0.28264	"Cottage Cheese"	NA
other_dairy	0.124424	0.163265	0.547754	0.762466	0.118467	0.136508	0.731059	0.866895	"Other dairy (Specify ___)"	NA
meat	1.02765	1.19388	0.110454	0.397633	1.04181	1.23492	0.0175582	0.0885535	"Meat (beef, pork, chicken, turkey, duck, etc.)"	NA
hamburgers_etc	0.230415	0.219388	0.782359	0.889183	0.229965	0.263492	0.36524	0.580505	"Hamburgers, meatloaf, meat sauce"	NA
hot_dogs_etc	0.313364	0.362245	0.534332	0.762466	0.30662	0.330159	0.711954	0.866895	"Hot dogs, sausages, bologna, lunch meat"	NA
fish	0.165899	0.0561224	0.00903986	0.0723189	0.15331	0.0380952	0.00232708	0.016755	"Fish (fresh, fried, smoked)"	NA
shrimp	0.0276498	0.0204082	0.609459	0.812611	0.0209059	0.0222222	0.906436	0.95391	"Shrimp"	NA
eggs	0.557604	0.535714	0.802735	0.889183	0.599303	0.561905	0.6119	0.815867	"Eggs"	NA
beans	0.170507	0.122449	0.367681	0.669818	0.174216	0.0888889	0.0311694	0.124678	"Beans (baked beans, black beans, refried beans, etc.)"	NA
nuts_seeds	0.488479	0.341837	0.176076	0.452766	0.445993	0.342857	0.25855	0.46539	"Nuts or seeds (peanuts, mixed nuts, sunflower seeds, etc.)"	NA
other_protein	0.0691244	0.0306122	0.195559	0.469342	0.0592334	0.0285714	0.165739	0.350976	"Other protein (Specify ___)"	NA
pizza	0.115207	0.0969388	0.55067	0.762466	0.10453	0.107937	0.899794	0.95391	"Pizza"	NA
mexican	0.0506912	0.0561224	0.854901	0.921636	0.0487805	0.047619	0.960189	0.960189	"Mexican"	NA
other_meals	0.0506912	0.0204082	0.104915	0.397575	0.0452962	0.0190476	0.0943856	0.251695	"Other meals (Specify ___)"	NA
noodle_soup	0.24424	0.341837	0.0542129	0.243958	0.243902	0.361905	0.0114403	0.0633614	"Noodle soup"	NA
creamy_soup	0.207373	0.102041	0.0144475	0.0965634	0.212544	0.107937	0.00266411	0.0174378	"Creamy soup (chowder, potato, corn, cheese)"	NA
veg_soup	0.165899	0.183673	0.677034	0.836588	0.1777	0.193651	0.694997	0.866895	"Vegetable soup"	NA
other_soup	0.267281	0.132653	0.0159019	0.0965634	0.247387	0.0984127	0.00100075	0.00900671	"Other soup (Specify ___)"	NA
ketchup_mustard_etc	0.359447	0.428571	0.401427	0.677684	0.365854	0.425397	0.370879	0.580505	"Ketchup, mustard, mayonnaise, or salad dressing"	NA
salt	0.16129	0.316327	0.138287	0.432897	0.135889	0.307937	0.0355538	0.132428	"Salt"	NA
pepper	0.308756	0.596939	0.0289	0.160061	0.285714	0.542857	0.0184486	0.0885535	"Pepper"	NA
jam_jelly_honey	0.474654	0.510204	0.79288	0.889183	0.484321	0.473016	0.91522	0.95391	"Jam, Jelly, Honey"	NA
peanut_butter	0.0322581	0.0153061	0.452156	0.707722	0.0243902	0.0126984	0.490917	0.693059	"Peanut butter"	NA
pancake_syrup	0.115207	0.0765306	0.161893	0.448192	0.111498	0.0698413	0.0662245	0.198674	"Pancake syrup"	NA
other_condiments	0.0921659	0.0408163	0.264506	0.58417	0.0731707	0.031746	0.233421	0.442272	"Other condiments (Specify ___)"	NA
baked_items	0.391705	0.387755	0.960805	0.974338	0.372822	0.393651	0.758533	0.866895	"Baked items (cookies, cakes, pies, cobbler, crisps, etc.)"	NA
pudding_custard	0.0552995	0.0255102	0.275858	0.58417	0.0487805	0.0222222	0.197526	0.406339	"Pudding or custard"	NA
candy	0.62212	0.622449	0.997809	0.997809	0.554007	0.590476	0.705618	0.866895	"Candy (chocolate bars, hard candy, licorice, etc.)"	NA
donuts	0.138249	0.0714286	0.127553	0.417445	0.12892	0.0603175	0.0557679	0.174578	"Donuts, sweet rolls, pop-tarts, Danish, etc."	NA
other_sweets	0.110599	0.0561224	0.192936	0.469342	0.125436	0.0539683	0.0912229	0.251695	"Other sweets (Specify ___)"	NA
coffee	1.15207	1.05102	0.683823	0.836588	1.09756	1.01905	0.689194	0.866895	"Coffee"	NA
tea	1.49309	1.2602	0.372121	0.669818	1.58885	1.10476	0.0217957	0.0980809	"Tea"	NA
fruit_juice	0.202765	0.244898	0.632065	0.82743	0.209059	0.231746	0.735442	0.866895	"Fruit juice"	NA
veg_juice	0.267281	0.214286	0.593416	0.80615	0.264808	0.155556	0.153887	0.335754	"Vegetable juice"	NA
hot_chocolate	0.0276498	0.0204082	0.713276	0.855931	0.0348432	0.0253968	0.62622	0.819779	"Hot chocolate"	NA
soft_drinks	0.129032	0.178571	0.428335	0.686693	0.10453	0.180952	0.125618	0.28264	"Soft drinks (soda, pop, etc.)"	NA
alcohol	0.239631	0.494898	0.0512632	0.243958	0.195122	0.47619	0.00323538	0.0194123	"Alcohol (beer, wine, whiskey, etc.)"	NA
other_drinks	0	0.0816327	0.326189	0.634746	0	0.0634921	0.229258	0.442272	"Other drinks (Specify ___)"	NA
produce	4.37327	6.35714	0.00146528	0.0148452	4.24739	5.99683	0.000168486	0.001733	NA	fresh_fruit, pickled_fruit, froz_can_fruit, fresh_veg, pickled_veg, froz_can_veg, potatoes_bbm, potatoes_fried, corn, other_produce
carbs	2.31797	2.37755	0.80137	0.889183	2.16028	2.33651	0.360244	0.580505	NA	cereal_oatmeal, pan_waf_f_toast, bread_rolls, rice_pasta, dumplings, crackers, chips, other_starch
dairy	1.93088	1.88776	0.868265	0.921636	1.86063	1.84444	0.93666	0.95391	NA	milk, cheese, yogurt, butter_marg, sour_cream, cottage_cheese, other_dairy
protein	3.05069	2.88265	0.462598	0.708661	3.03136	2.91111	0.509041	0.704825	NA	meat, hamburgers_etc, hot_dogs_etc, fish, shrimp, eggs, beans, nuts_seeds, other_protein
meals	1.10138	0.933673	0.0859362	0.363965	1.08014	0.936508	0.0747023	0.215143	NA	pizza, mexican, other_meals, noodle_soup, creamy_soup, veg_soup, other_soup
condiments	1.54378	1.98469	0.104868	0.397575	1.48084	1.86349	0.103959	0.267323	NA	ketchup_mustard_etc, salt, pepper, jam_jelly_honey, peanut_butter, pancake_syrup, other_condiments
sweets	1.31797	1.16327	0.39194	0.677684	1.22997	1.12063	0.448131	0.658478	NA	baked_items, pudding_custard, candy, donuts, other_sweets
beverages	3.51152	3.54592	0.925626	0.952072	3.49477	3.25714	0.420521	0.630781	NA	coffee, tea, fruit_juice, veg_juice, hot_chocolate, soft_drinks, alcohol, other_drinks
fresh_produce	1.58525	3.7551	5.21006e-06	0.000165575	1.55749	3.51111	1.75185e-08	6.30665e-07	NA	fresh_fruit, fresh_veg
canned_frozen_pickled_fruit_veg	1.52995	1.33163	0.429183	0.686693	1.53659	1.20317	0.117897	0.28264	NA	pickled_fruit, froz_can_fruit, pickled_veg, froz_can_veg
canned_frozen_fruit_veg	0.83871	0.183673	6.89894e-06	0.000165575	0.888502	0.234921	9.63509e-07	1.73432e-05	NA	froz_can_fruit, froz_can_veg
